# Supplementary material for: Understanding depression treatment and perinatal service preferences of Kenyan pregnant adolescents: A discrete choice experiment
Source: PLoS One. 2023 Mar 8;18(3):e0273274. doi: 10.1371/journal.pone.0273274 (PMC9994687; doi:10.1371/journal.pone.0273274)
Supplement: S3 File — (CSV) [file pone.0273274.s003.csv]

NumID	case	Alternative	choice_situation	Choice_number	choice	Attr1	Attr2	Attr3	Attr4	Attr5	Attr6	Attr7	Incentives	Opt_Out	Attr8	Attr9	Attr10	ATT10	ATT1	ATT2	ATT3	ATT4	ATT5	ATT6	ATT7	ATT8	ATT9
1	142478036	1	1	1	1	0	0	1	1	1	0	1	0	0	0	0	0	0	0	0	1	1	1	0	1	1	0
1	142478036	2	1	1	0	1	1	0	0	0	1	0	1	0	0	1	0	0	1	1	0	0	0	1	0	0	1
1	142478036	3	1	1	0	2	2	2	2	2	2	2	3	1	0	0	0	1	0	0	0	0	0	0	0	0	0
1	142478036	1	2	2	0	1	0	1	1	0	1	0	1	0	0	1	0	0	1	0	1	1	0	1	0	0	1
1	142478036	2	2	2	1	0	1	0	0	1	0	1	0	0	0	0	0	0	0	1	0	0	1	0	1	1	0
1	142478036	3	2	2	0	2	2	2	2	2	2	2	3	1	0	0	0	1	0	0	0	0	0	0	0	0	0
1	142478036	1	3	3	1	0	1	1	1	0	0	0	2	0	0	0	1	0	0	1	1	1	0	0	0	0	0
1	142478036	2	3	3	0	1	0	0	0	1	1	1	0	0	0	0	0	0	1	0	0	0	1	1	1	1	0
1	142478036	3	3	3	0	2	2	2	2	2	2	2	3	1	0	0	0	1	0	0	0	0	0	0	0	0	0
1	142478036	1	4	4	0	1	0	0	0	1	0	1	1	0	0	1	0	0	1	0	0	0	1	0	1	0	1
1	142478036	2	4	4	1	0	1	1	1	0	1	0	0	0	0	0	0	0	0	1	1	1	0	1	0	1	0
1	142478036	3	4	4	0	2	2	2	2	2	2	2	3	1	0	0	0	1	0	0	0	0	0	0	0	0	0
1	142478036	1	5	5	0	1	1	1	0	0	0	1	0	0	0	0	0	0	1	1	1	0	0	0	1	1	0
1	142478036	2	5	5	1	0	0	0	1	1	1	0	1	0	0	1	0	0	0	0	0	1	1	1	0	0	1
1	142478036	3	5	5	0	2	2	2	2	2	2	2	3	1	0	0	0	1	0	0	0	0	0	0	0	0	0
1	142478036	1	6	6	0	0	1	1	0	1	1	1	1	0	0	1	0	0	0	1	1	0	1	1	1	0	1
1	142478036	2	6	6	1	1	0	0	1	0	0	0	2	0	0	0	1	0	1	0	0	1	0	0	0	0	0
1	142478036	3	6	6	0	2	2	2	2	2	2	2	3	1	0	0	0	1	0	0	0	0	0	0	0	0	0
1	142478036	1	7	7	0	1	0	0	0	1	1	0	2	0	0	0	1	0	1	0	0	0	1	1	0	0	0
1	142478036	2	7	7	1	0	1	1	1	0	0	1	1	0	0	1	0	0	0	1	1	1	0	0	1	0	1
1	142478036	3	7	7	0	2	2	2	2	2	2	2	3	1	0	0	0	1	0	0	0	0	0	0	0	0	0
1	142478036	1	8	8	0	0	1	0	1	0	1	1	2	0	0	0	1	0	0	1	0	1	0	1	1	0	0
1	142478036	2	8	8	0	1	0	1	0	1	0	0	0	0	0	0	0	0	1	0	1	0	1	0	0	1	0
1	142478036	3	8	8	1	2	2	2	2	2	2	2	3	1	1	0	0	1	0	0	0	0	0	0	0	0	0
1	142478036	1	9	9	0	0	0	0	0	0	0	0	0	0	0	0	0	0	0	0	0	0	0	0	0	1	0
1	142478036	2	9	9	0	1	1	1	1	1	1	1	2	0	0	0	1	0	1	1	1	1	1	1	1	0	0
1	142478036	3	9	9	1	2	2	2	2	2	2	2	3	1	1	0	0	1	0	0	0	0	0	0	0	0	0
1	142478036	1	10	10	1	1	1	0	1	1	1	0	0	0	0	0	0	0	1	1	0	1	1	1	0	1	0
1	142478036	2	10	10	0	0	0	1	0	0	0	1	2	0	0	0	1	0	0	0	1	0	0	0	1	0	0
1	142478036	3	10	10	0	2	2	2	2	2	2	2	3	1	0	0	0	1	0	0	0	0	0	0	0	0	0
2	142478232	1	1	1	0	0	0	1	1	1	0	1	0	0	0	0	0	0	0	0	1	1	1	0	1	1	0
2	142478232	2	1	1	1	1	1	0	0	0	1	0	1	0	0	1	0	0	1	1	0	0	0	1	0	0	1
2	142478232	3	1	1	0	2	2	2	2	2	2	2	3	1	0	0	0	1	0	0	0	0	0	0	0	0	0
2	142478232	1	2	2	0	1	0	1	1	0	1	0	1	0	0	1	0	0	1	0	1	1	0	1	0	0	1
2	142478232	2	2	2	1	0	1	0	0	1	0	1	0	0	0	0	0	0	0	1	0	0	1	0	1	1	0
2	142478232	3	2	2	0	2	2	2	2	2	2	2	3	1	0	0	0	1	0	0	0	0	0	0	0	0	0
2	142478232	1	3	3	1	0	1	1	1	0	0	0	2	0	0	0	1	0	0	1	1	1	0	0	0	0	0
2	142478232	2	3	3	0	1	0	0	0	1	1	1	0	0	0	0	0	0	1	0	0	0	1	1	1	1	0
2	142478232	3	3	3	0	2	2	2	2	2	2	2	3	1	0	0	0	1	0	0	0	0	0	0	0	0	0
2	142478232	1	4	4	1	1	0	0	0	1	0	1	1	0	0	1	0	0	1	0	0	0	1	0	1	0	1
2	142478232	2	4	4	0	0	1	1	1	0	1	0	0	0	0	0	0	0	0	1	1	1	0	1	0	1	0
2	142478232	3	4	4	0	2	2	2	2	2	2	2	3	1	0	0	0	1	0	0	0	0	0	0	0	0	0
2	142478232	1	5	5	0	1	1	1	0	0	0	1	0	0	0	0	0	0	1	1	1	0	0	0	1	1	0
2	142478232	2	5	5	1	0	0	0	1	1	1	0	1	0	0	1	0	0	0	0	0	1	1	1	0	0	1
2	142478232	3	5	5	0	2	2	2	2	2	2	2	3	1	0	0	0	1	0	0	0	0	0	0	0	0	0
2	142478232	1	6	6	0	0	1	1	0	1	1	1	1	0	0	1	0	0	0	1	1	0	1	1	1	0	1
2	142478232	2	6	6	1	1	0	0	1	0	0	0	2	0	0	0	1	0	1	0	0	1	0	0	0	0	0
2	142478232	3	6	6	0	2	2	2	2	2	2	2	3	1	0	0	0	1	0	0	0	0	0	0	0	0	0
2	142478232	1	7	7	0	1	0	0	0	1	1	0	2	0	0	0	1	0	1	0	0	0	1	1	0	0	0
2	142478232	2	7	7	1	0	1	1	1	0	0	1	1	0	0	1	0	0	0	1	1	1	0	0	1	0	1
2	142478232	3	7	7	0	2	2	2	2	2	2	2	3	1	0	0	0	1	0	0	0	0	0	0	0	0	0
2	142478232	1	8	8	1	0	1	0	1	0	1	1	2	0	0	0	1	0	0	1	0	1	0	1	1	0	0
2	142478232	2	8	8	0	1	0	1	0	1	0	0	0	0	0	0	0	0	1	0	1	0	1	0	0	1	0
2	142478232	3	8	8	0	2	2	2	2	2	2	2	3	1	0	0	0	1	0	0	0	0	0	0	0	0	0
2	142478232	1	9	9	1	0	0	0	0	0	0	0	0	0	0	0	0	0	0	0	0	0	0	0	0	1	0
2	142478232	2	9	9	0	1	1	1	1	1	1	1	2	0	0	0	1	0	1	1	1	1	1	1	1	0	0
2	142478232	3	9	9	0	2	2	2	2	2	2	2	3	1	0	0	0	1	0	0	0	0	0	0	0	0	0
2	142478232	1	10	10	1	1	1	0	1	1	1	0	0	0	0	0	0	0	1	1	0	1	1	1	0	1	0
2	142478232	2	10	10	0	0	0	1	0	0	0	1	2	0	0	0	1	0	0	0	1	0	0	0	1	0	0
2	142478232	3	10	10	0	2	2	2	2	2	2	2	3	1	0	0	0	1	0	0	0	0	0	0	0	0	0
3	142478768	1	1	1	1	0	0	1	1	1	0	1	0	0	0	0	0	0	0	0	1	1	1	0	1	1	0
3	142478768	2	1	1	0	1	1	0	0	0	1	0	1	0	0	1	0	0	1	1	0	0	0	1	0	0	1
3	142478768	3	1	1	0	2	2	2	2	2	2	2	3	1	0	0	0	1	0	0	0	0	0	0	0	0	0
3	142478768	1	2	2	1	1	0	1	1	0	1	0	1	0	0	1	0	0	1	0	1	1	0	1	0	0	1
3	142478768	2	2	2	0	0	1	0	0	1	0	1	0	0	0	0	0	0	0	1	0	0	1	0	1	1	0
3	142478768	3	2	2	0	2	2	2	2	2	2	2	3	1	0	0	0	1	0	0	0	0	0	0	0	0	0
3	142478768	1	3	3	0	0	1	1	1	0	0	0	2	0	0	0	1	0	0	1	1	1	0	0	0	0	0
3	142478768	2	3	3	1	1	0	0	0	1	1	1	0	0	0	0	0	0	1	0	0	0	1	1	1	1	0
3	142478768	3	3	3	0	2	2	2	2	2	2	2	3	1	0	0	0	1	0	0	0	0	0	0	0	0	0
3	142478768	1	4	4	0	1	0	0	0	1	0	1	1	0	0	1	0	0	1	0	0	0	1	0	1	0	1
3	142478768	2	4	4	1	0	1	1	1	0	1	0	0	0	0	0	0	0	0	1	1	1	0	1	0	1	0
3	142478768	3	4	4	0	2	2	2	2	2	2	2	3	1	0	0	0	1	0	0	0	0	0	0	0	0	0
3	142478768	1	5	5	0	1	1	1	0	0	0	1	0	0	0	0	0	0	1	1	1	0	0	0	1	1	0
3	142478768	2	5	5	1	0	0	0	1	1	1	0	1	0	0	1	0	0	0	0	0	1	1	1	0	0	1
3	142478768	3	5	5	0	2	2	2	2	2	2	2	3	1	0	0	0	1	0	0	0	0	0	0	0	0	0
3	142478768	1	6	6	1	0	1	1	0	1	1	1	1	0	0	1	0	0	0	1	1	0	1	1	1	0	1
3	142478768	2	6	6	0	1	0	0	1	0	0	0	2	0	0	0	1	0	1	0	0	1	0	0	0	0	0
3	142478768	3	6	6	0	2	2	2	2	2	2	2	3	1	0	0	0	1	0	0	0	0	0	0	0	0	0
3	142478768	1	7	7	0	1	0	0	0	1	1	0	2	0	0	0	1	0	1	0	0	0	1	1	0	0	0
3	142478768	2	7	7	1	0	1	1	1	0	0	1	1	0	0	1	0	0	0	1	1	1	0	0	1	0	1
3	142478768	3	7	7	0	2	2	2	2	2	2	2	3	1	0	0	0	1	0	0	0	0	0	0	0	0	0
3	142478768	1	8	8	0	0	1	0	1	0	1	1	2	0	0	0	1	0	0	1	0	1	0	1	1	0	0
3	142478768	2	8	8	1	1	0	1	0	1	0	0	0	0	0	0	0	0	1	0	1	0	1	0	0	1	0
3	142478768	3	8	8	0	2	2	2	2	2	2	2	3	1	0	0	0	1	0	0	0	0	0	0	0	0	0
3	142478768	1	9	9	0	0	0	0	0	0	0	0	0	0	0	0	0	0	0	0	0	0	0	0	0	1	0
3	142478768	2	9	9	1	1	1	1	1	1	1	1	2	0	0	0	1	0	1	1	1	1	1	1	1	0	0
3	142478768	3	9	9	0	2	2	2	2	2	2	2	3	1	0	0	0	1	0	0	0	0	0	0	0	0	0
3	142478768	1	10	10	0	1	1	0	1	1	1	0	0	0	0	0	0	0	1	1	0	1	1	1	0	1	0
3	142478768	2	10	10	1	0	0	1	0	0	0	1	2	0	0	0	1	0	0	0	1	0	0	0	1	0	0
3	142478768	3	10	10	0	2	2	2	2	2	2	2	3	1	0	0	0	1	0	0	0	0	0	0	0	0	0
4	142478869	1	1	1	0	0	0	1	1	1	0	1	0	0	0	0	0	0	0	0	1	1	1	0	1	1	0
4	142478869	2	1	1	1	1	1	0	0	0	1	0	1	0	0	1	0	0	1	1	0	0	0	1	0	0	1
4	142478869	3	1	1	0	2	2	2	2	2	2	2	3	1	0	0	0	1	0	0	0	0	0	0	0	0	0
4	142478869	1	2	2	0	1	0	1	1	0	1	0	1	0	0	1	0	0	1	0	1	1	0	1	0	0	1
4	142478869	2	2	2	1	0	1	0	0	1	0	1	0	0	0	0	0	0	0	1	0	0	1	0	1	1	0
4	142478869	3	2	2	0	2	2	2	2	2	2	2	3	1	0	0	0	1	0	0	0	0	0	0	0	0	0
4	142478869	1	3	3	0	0	1	1	1	0	0	0	2	0	0	0	1	0	0	1	1	1	0	0	0	0	0
4	142478869	2	3	3	1	1	0	0	0	1	1	1	0	0	0	0	0	0	1	0	0	0	1	1	1	1	0
4	142478869	3	3	3	0	2	2	2	2	2	2	2	3	1	0	0	0	1	0	0	0	0	0	0	0	0	0
4	142478869	1	4	4	0	1	0	0	0	1	0	1	1	0	0	1	0	0	1	0	0	0	1	0	1	0	1
4	142478869	2	4	4	1	0	1	1	1	0	1	0	0	0	0	0	0	0	0	1	1	1	0	1	0	1	0
4	142478869	3	4	4	0	2	2	2	2	2	2	2	3	1	0	0	0	1	0	0	0	0	0	0	0	0	0
4	142478869	1	5	5	0	1	1	1	0	0	0	1	0	0	0	0	0	0	1	1	1	0	0	0	1	1	0
4	142478869	2	5	5	0	0	0	0	1	1	1	0	1	0	0	1	0	0	0	0	0	1	1	1	0	0	1
4	142478869	3	5	5	1	2	2	2	2	2	2	2	3	1	1	0	0	1	0	0	0	0	0	0	0	0	0
4	142478869	1	6	6	1	0	1	1	0	1	1	1	1	0	0	1	0	0	0	1	1	0	1	1	1	0	1
4	142478869	2	6	6	0	1	0	0	1	0	0	0	2	0	0	0	1	0	1	0	0	1	0	0	0	0	0
4	142478869	3	6	6	0	2	2	2	2	2	2	2	3	1	0	0	0	1	0	0	0	0	0	0	0	0	0
4	142478869	1	7	7	1	1	0	0	0	1	1	0	2	0	0	0	1	0	1	0	0	0	1	1	0	0	0
4	142478869	2	7	7	0	0	1	1	1	0	0	1	1	0	0	1	0	0	0	1	1	1	0	0	1	0	1
4	142478869	3	7	7	0	2	2	2	2	2	2	2	3	1	0	0	0	1	0	0	0	0	0	0	0	0	0
4	142478869	1	8	8	0	0	1	0	1	0	1	1	2	0	0	0	1	0	0	1	0	1	0	1	1	0	0
4	142478869	2	8	8	0	1	0	1	0	1	0	0	0	0	0	0	0	0	1	0	1	0	1	0	0	1	0
4	142478869	3	8	8	1	2	2	2	2	2	2	2	3	1	1	0	0	1	0	0	0	0	0	0	0	0	0
4	142478869	1	9	9	0	0	0	0	0	0	0	0	0	0	0	0	0	0	0	0	0	0	0	0	0	1	0
4	142478869	2	9	9	1	1	1	1	1	1	1	1	2	0	0	0	1	0	1	1	1	1	1	1	1	0	0
4	142478869	3	9	9	0	2	2	2	2	2	2	2	3	1	0	0	0	1	0	0	0	0	0	0	0	0	0
4	142478869	1	10	10	0	1	1	0	1	1	1	0	0	0	0	0	0	0	1	1	0	1	1	1	0	1	0
4	142478869	2	10	10	1	0	0	1	0	0	0	1	2	0	0	0	1	0	0	0	1	0	0	0	1	0	0
4	142478869	3	10	10	0	2	2	2	2	2	2	2	3	1	0	0	0	1	0	0	0	0	0	0	0	0	0
5	142479334	1	1	1	1	0	0	1	1	1	0	1	0	0	0	0	0	0	0	0	1	1	1	0	1	1	0
5	142479334	2	1	1	0	1	1	0	0	0	1	0	1	0	0	1	0	0	1	1	0	0	0	1	0	0	1
5	142479334	3	1	1	0	2	2	2	2	2	2	2	3	1	0	0	0	1	0	0	0	0	0	0	0	0	0
5	142479334	1	2	2	0	1	0	1	1	0	1	0	1	0	0	1	0	0	1	0	1	1	0	1	0	0	1
5	142479334	2	2	2	1	0	1	0	0	1	0	1	0	0	0	0	0	0	0	1	0	0	1	0	1	1	0
5	142479334	3	2	2	0	2	2	2	2	2	2	2	3	1	0	0	0	1	0	0	0	0	0	0	0	0	0
5	142479334	1	3	3	1	0	1	1	1	0	0	0	2	0	0	0	1	0	0	1	1	1	0	0	0	0	0
5	142479334	2	3	3	0	1	0	0	0	1	1	1	0	0	0	0	0	0	1	0	0	0	1	1	1	1	0
5	142479334	3	3	3	0	2	2	2	2	2	2	2	3	1	0	0	0	1	0	0	0	0	0	0	0	0	0
5	142479334	1	4	4	1	1	0	0	0	1	0	1	1	0	0	1	0	0	1	0	0	0	1	0	1	0	1
5	142479334	2	4	4	0	0	1	1	1	0	1	0	0	0	0	0	0	0	0	1	1	1	0	1	0	1	0
5	142479334	3	4	4	0	2	2	2	2	2	2	2	3	1	0	0	0	1	0	0	0	0	0	0	0	0	0
5	142479334	1	5	5	1	1	1	1	0	0	0	1	0	0	0	0	0	0	1	1	1	0	0	0	1	1	0
5	142479334	2	5	5	0	0	0	0	1	1	1	0	1	0	0	1	0	0	0	0	0	1	1	1	0	0	1
5	142479334	3	5	5	0	2	2	2	2	2	2	2	3	1	0	0	0	1	0	0	0	0	0	0	0	0	0
5	142479334	1	6	6	0	0	1	1	0	1	1	1	1	0	0	1	0	0	0	1	1	0	1	1	1	0	1
5	142479334	2	6	6	1	1	0	0	1	0	0	0	2	0	0	0	1	0	1	0	0	1	0	0	0	0	0
5	142479334	3	6	6	0	2	2	2	2	2	2	2	3	1	0	0	0	1	0	0	0	0	0	0	0	0	0
5	142479334	1	7	7	0	1	0	0	0	1	1	0	2	0	0	0	1	0	1	0	0	0	1	1	0	0	0
5	142479334	2	7	7	1	0	1	1	1	0	0	1	1	0	0	1	0	0	0	1	1	1	0	0	1	0	1
5	142479334	3	7	7	0	2	2	2	2	2	2	2	3	1	0	0	0	1	0	0	0	0	0	0	0	0	0
5	142479334	1	8	8	1	0	1	0	1	0	1	1	2	0	0	0	1	0	0	1	0	1	0	1	1	0	0
5	142479334	2	8	8	0	1	0	1	0	1	0	0	0	0	0	0	0	0	1	0	1	0	1	0	0	1	0
5	142479334	3	8	8	0	2	2	2	2	2	2	2	3	1	0	0	0	1	0	0	0	0	0	0	0	0	0
5	142479334	1	9	9	1	0	0	0	0	0	0	0	0	0	0	0	0	0	0	0	0	0	0	0	0	1	0
5	142479334	2	9	9	0	1	1	1	1	1	1	1	2	0	0	0	1	0	1	1	1	1	1	1	1	0	0
5	142479334	3	9	9	0	2	2	2	2	2	2	2	3	1	0	0	0	1	0	0	0	0	0	0	0	0	0
5	142479334	1	10	10	0	1	1	0	1	1	1	0	0	0	0	0	0	0	1	1	0	1	1	1	0	1	0
5	142479334	2	10	10	1	0	0	1	0	0	0	1	2	0	0	0	1	0	0	0	1	0	0	0	1	0	0
5	142479334	3	10	10	0	2	2	2	2	2	2	2	3	1	0	0	0	1	0	0	0	0	0	0	0	0	0
6	142479561	1	1	1	1	0	0	1	1	1	0	1	0	0	0	0	0	0	0	0	1	1	1	0	1	1	0
6	142479561	2	1	1	0	1	1	0	0	0	1	0	1	0	0	1	0	0	1	1	0	0	0	1	0	0	1
6	142479561	3	1	1	0	2	2	2	2	2	2	2	3	1	0	0	0	1	0	0	0	0	0	0	0	0	0
6	142479561	1	2	2	0	1	0	1	1	0	1	0	1	0	0	1	0	0	1	0	1	1	0	1	0	0	1
6	142479561	2	2	2	1	0	1	0	0	1	0	1	0	0	0	0	0	0	0	1	0	0	1	0	1	1	0
6	142479561	3	2	2	0	2	2	2	2	2	2	2	3	1	0	0	0	1	0	0	0	0	0	0	0	0	0
6	142479561	1	3	3	0	0	1	1	1	0	0	0	2	0	0	0	1	0	0	1	1	1	0	0	0	0	0
6	142479561	2	3	3	1	1	0	0	0	1	1	1	0	0	0	0	0	0	1	0	0	0	1	1	1	1	0
6	142479561	3	3	3	0	2	2	2	2	2	2	2	3	1	0	0	0	1	0	0	0	0	0	0	0	0	0
6	142479561	1	4	4	0	1	0	0	0	1	0	1	1	0	0	1	0	0	1	0	0	0	1	0	1	0	1
6	142479561	2	4	4	1	0	1	1	1	0	1	0	0	0	0	0	0	0	0	1	1	1	0	1	0	1	0
6	142479561	3	4	4	0	2	2	2	2	2	2	2	3	1	0	0	0	1	0	0	0	0	0	0	0	0	0
6	142479561	1	5	5	1	1	1	1	0	0	0	1	0	0	0	0	0	0	1	1	1	0	0	0	1	1	0
6	142479561	2	5	5	0	0	0	0	1	1	1	0	1	0	0	1	0	0	0	0	0	1	1	1	0	0	1
6	142479561	3	5	5	0	2	2	2	2	2	2	2	3	1	0	0	0	1	0	0	0	0	0	0	0	0	0
6	142479561	1	6	6	1	0	1	1	0	1	1	1	1	0	0	1	0	0	0	1	1	0	1	1	1	0	1
6	142479561	2	6	6	0	1	0	0	1	0	0	0	2	0	0	0	1	0	1	0	0	1	0	0	0	0	0
6	142479561	3	6	6	0	2	2	2	2	2	2	2	3	1	0	0	0	1	0	0	0	0	0	0	0	0	0
6	142479561	1	7	7	0	1	0	0	0	1	1	0	2	0	0	0	1	0	1	0	0	0	1	1	0	0	0
6	142479561	2	7	7	1	0	1	1	1	0	0	1	1	0	0	1	0	0	0	1	1	1	0	0	1	0	1
6	142479561	3	7	7	0	2	2	2	2	2	2	2	3	1	0	0	0	1	0	0	0	0	0	0	0	0	0
6	142479561	1	8	8	0	0	1	0	1	0	1	1	2	0	0	0	1	0	0	1	0	1	0	1	1	0	0
6	142479561	2	8	8	1	1	0	1	0	1	0	0	0	0	0	0	0	0	1	0	1	0	1	0	0	1	0
6	142479561	3	8	8	0	2	2	2	2	2	2	2	3	1	0	0	0	1	0	0	0	0	0	0	0	0	0
6	142479561	1	9	9	0	0	0	0	0	0	0	0	0	0	0	0	0	0	0	0	0	0	0	0	0	1	0
6	142479561	2	9	9	1	1	1	1	1	1	1	1	2	0	0	0	1	0	1	1	1	1	1	1	1	0	0
6	142479561	3	9	9	0	2	2	2	2	2	2	2	3	1	0	0	0	1	0	0	0	0	0	0	0	0	0
6	142479561	1	10	10	1	1	1	0	1	1	1	0	0	0	0	0	0	0	1	1	0	1	1	1	0	1	0
6	142479561	2	10	10	0	0	0	1	0	0	0	1	2	0	0	0	1	0	0	0	1	0	0	0	1	0	0
6	142479561	3	10	10	0	2	2	2	2	2	2	2	3	1	0	0	0	1	0	0	0	0	0	0	0	0	0
7	142535345	1	1	1	1	0	0	1	1	1	0	1	0	0	0	0	0	0	0	0	1	1	1	0	1	1	0
7	142535345	2	1	1	0	1	1	0	0	0	1	0	1	0	0	1	0	0	1	1	0	0	0	1	0	0	1
7	142535345	3	1	1	0	2	2	2	2	2	2	2	3	1	0	0	0	1	0	0	0	0	0	0	0	0	0
7	142535345	1	2	2	0	1	0	1	1	0	1	0	1	0	0	1	0	0	1	0	1	1	0	1	0	0	1
7	142535345	2	2	2	1	0	1	0	0	1	0	1	0	0	0	0	0	0	0	1	0	0	1	0	1	1	0
7	142535345	3	2	2	0	2	2	2	2	2	2	2	3	1	0	0	0	1	0	0	0	0	0	0	0	0	0
7	142535345	1	3	3	1	0	1	1	1	0	0	0	2	0	0	0	1	0	0	1	1	1	0	0	0	0	0
7	142535345	2	3	3	0	1	0	0	0	1	1	1	0	0	0	0	0	0	1	0	0	0	1	1	1	1	0
7	142535345	3	3	3	0	2	2	2	2	2	2	2	3	1	0	0	0	1	0	0	0	0	0	0	0	0	0
7	142535345	1	4	4	0	1	0	0	0	1	0	1	1	0	0	1	0	0	1	0	0	0	1	0	1	0	1
7	142535345	2	4	4	1	0	1	1	1	0	1	0	0	0	0	0	0	0	0	1	1	1	0	1	0	1	0
7	142535345	3	4	4	0	2	2	2	2	2	2	2	3	1	0	0	0	1	0	0	0	0	0	0	0	0	0
7	142535345	1	5	5	1	1	1	1	0	0	0	1	0	0	0	0	0	0	1	1	1	0	0	0	1	1	0
7	142535345	2	5	5	0	0	0	0	1	1	1	0	1	0	0	1	0	0	0	0	0	1	1	1	0	0	1
7	142535345	3	5	5	0	2	2	2	2	2	2	2	3	1	0	0	0	1	0	0	0	0	0	0	0	0	0
7	142535345	1	6	6	0	0	1	1	0	1	1	1	1	0	0	1	0	0	0	1	1	0	1	1	1	0	1
7	142535345	2	6	6	1	1	0	0	1	0	0	0	2	0	0	0	1	0	1	0	0	1	0	0	0	0	0
7	142535345	3	6	6	0	2	2	2	2	2	2	2	3	1	0	0	0	1	0	0	0	0	0	0	0	0	0
7	142535345	1	7	7	1	1	0	0	0	1	1	0	2	0	0	0	1	0	1	0	0	0	1	1	0	0	0
7	142535345	2	7	7	0	0	1	1	1	0	0	1	1	0	0	1	0	0	0	1	1	1	0	0	1	0	1
7	142535345	3	7	7	0	2	2	2	2	2	2	2	3	1	0	0	0	1	0	0	0	0	0	0	0	0	0
7	142535345	1	8	8	0	0	1	0	1	0	1	1	2	0	0	0	1	0	0	1	0	1	0	1	1	0	0
7	142535345	2	8	8	1	1	0	1	0	1	0	0	0	0	0	0	0	0	1	0	1	0	1	0	0	1	0
7	142535345	3	8	8	0	2	2	2	2	2	2	2	3	1	0	0	0	1	0	0	0	0	0	0	0	0	0
7	142535345	1	9	9	0	0	0	0	0	0	0	0	0	0	0	0	0	0	0	0	0	0	0	0	0	1	0
7	142535345	2	9	9	0	1	1	1	1	1	1	1	2	0	0	0	1	0	1	1	1	1	1	1	1	0	0
7	142535345	3	9	9	1	2	2	2	2	2	2	2	3	1	1	0	0	1	0	0	0	0	0	0	0	0	0
7	142535345	1	10	10	1	1	1	0	1	1	1	0	0	0	0	0	0	0	1	1	0	1	1	1	0	1	0
7	142535345	2	10	10	0	0	0	1	0	0	0	1	2	0	0	0	1	0	0	0	1	0	0	0	1	0	0
7	142535345	3	10	10	0	2	2	2	2	2	2	2	3	1	0	0	0	1	0	0	0	0	0	0	0	0	0
8	142538770	1	1	1	0	0	0	1	1	1	0	1	0	0	0	0	0	0	0	0	1	1	1	0	1	1	0
8	142538770	2	1	1	1	1	1	0	0	0	1	0	1	0	0	1	0	0	1	1	0	0	0	1	0	0	1
8	142538770	3	1	1	0	2	2	2	2	2	2	2	3	1	0	0	0	1	0	0	0	0	0	0	0	0	0
8	142538770	1	2	2	0	1	0	1	1	0	1	0	1	0	0	1	0	0	1	0	1	1	0	1	0	0	1
8	142538770	2	2	2	0	0	1	0	0	1	0	1	0	0	0	0	0	0	0	1	0	0	1	0	1	1	0
8	142538770	3	2	2	1	2	2	2	2	2	2	2	3	1	1	0	0	1	0	0	0	0	0	0	0	0	0
8	142538770	1	3	3	0	0	1	1	1	0	0	0	2	0	0	0	1	0	0	1	1	1	0	0	0	0	0
8	142538770	2	3	3	1	1	0	0	0	1	1	1	0	0	0	0	0	0	1	0	0	0	1	1	1	1	0
8	142538770	3	3	3	0	2	2	2	2	2	2	2	3	1	0	0	0	1	0	0	0	0	0	0	0	0	0
8	142538770	1	4	4	0	1	0	0	0	1	0	1	1	0	0	1	0	0	1	0	0	0	1	0	1	0	1
8	142538770	2	4	4	0	0	1	1	1	0	1	0	0	0	0	0	0	0	0	1	1	1	0	1	0	1	0
8	142538770	3	4	4	1	2	2	2	2	2	2	2	3	1	1	0	0	1	0	0	0	0	0	0	0	0	0
8	142538770	1	5	5	1	1	1	1	0	0	0	1	0	0	0	0	0	0	1	1	1	0	0	0	1	1	0
8	142538770	2	5	5	0	0	0	0	1	1	1	0	1	0	0	1	0	0	0	0	0	1	1	1	0	0	1
8	142538770	3	5	5	0	2	2	2	2	2	2	2	3	1	0	0	0	1	0	0	0	0	0	0	0	0	0
8	142538770	1	6	6	0	0	1	1	0	1	1	1	1	0	0	1	0	0	0	1	1	0	1	1	1	0	1
8	142538770	2	6	6	0	1	0	0	1	0	0	0	2	0	0	0	1	0	1	0	0	1	0	0	0	0	0
8	142538770	3	6	6	1	2	2	2	2	2	2	2	3	1	1	0	0	1	0	0	0	0	0	0	0	0	0
8	142538770	1	7	7	1	1	0	0	0	1	1	0	2	0	0	0	1	0	1	0	0	0	1	1	0	0	0
8	142538770	2	7	7	0	0	1	1	1	0	0	1	1	0	0	1	0	0	0	1	1	1	0	0	1	0	1
8	142538770	3	7	7	0	2	2	2	2	2	2	2	3	1	0	0	0	1	0	0	0	0	0	0	0	0	0
8	142538770	1	8	8	0	0	1	0	1	0	1	1	2	0	0	0	1	0	0	1	0	1	0	1	1	0	0
8	142538770	2	8	8	0	1	0	1	0	1	0	0	0	0	0	0	0	0	1	0	1	0	1	0	0	1	0
8	142538770	3	8	8	1	2	2	2	2	2	2	2	3	1	1	0	0	1	0	0	0	0	0	0	0	0	0
8	142538770	1	9	9	0	0	0	0	0	0	0	0	0	0	0	0	0	0	0	0	0	0	0	0	0	1	0
8	142538770	2	9	9	1	1	1	1	1	1	1	1	2	0	0	0	1	0	1	1	1	1	1	1	1	0	0
8	142538770	3	9	9	0	2	2	2	2	2	2	2	3	1	0	0	0	1	0	0	0	0	0	0	0	0	0
8	142538770	1	10	10	0	1	1	0	1	1	1	0	0	0	0	0	0	0	1	1	0	1	1	1	0	1	0
8	142538770	2	10	10	0	0	0	1	0	0	0	1	2	0	0	0	1	0	0	0	1	0	0	0	1	0	0
8	142538770	3	10	10	1	2	2	2	2	2	2	2	3	1	1	0	0	1	0	0	0	0	0	0	0	0	0
9	142538771	1	1	1	1	0	0	1	1	1	0	1	0	0	0	0	0	0	0	0	1	1	1	0	1	1	0
9	142538771	2	1	1	0	1	1	0	0	0	1	0	1	0	0	1	0	0	1	1	0	0	0	1	0	0	1
9	142538771	3	1	1	0	2	2	2	2	2	2	2	3	1	0	0	0	1	0	0	0	0	0	0	0	0	0
9	142538771	1	2	2	1	1	0	1	1	0	1	0	1	0	0	1	0	0	1	0	1	1	0	1	0	0	1
9	142538771	2	2	2	0	0	1	0	0	1	0	1	0	0	0	0	0	0	0	1	0	0	1	0	1	1	0
9	142538771	3	2	2	0	2	2	2	2	2	2	2	3	1	0	0	0	1	0	0	0	0	0	0	0	0	0
9	142538771	1	3	3	0	0	1	1	1	0	0	0	2	0	0	0	1	0	0	1	1	1	0	0	0	0	0
9	142538771	2	3	3	0	1	0	0	0	1	1	1	0	0	0	0	0	0	1	0	0	0	1	1	1	1	0
9	142538771	3	3	3	1	2	2	2	2	2	2	2	3	1	1	0	0	1	0	0	0	0	0	0	0	0	0
9	142538771	1	4	4	0	1	0	0	0	1	0	1	1	0	0	1	0	0	1	0	0	0	1	0	1	0	1
9	142538771	2	4	4	1	0	1	1	1	0	1	0	0	0	0	0	0	0	0	1	1	1	0	1	0	1	0
9	142538771	3	4	4	0	2	2	2	2	2	2	2	3	1	0	0	0	1	0	0	0	0	0	0	0	0	0
9	142538771	1	5	5	0	1	1	1	0	0	0	1	0	0	0	0	0	0	1	1	1	0	0	0	1	1	0
9	142538771	2	5	5	0	0	0	0	1	1	1	0	1	0	0	1	0	0	0	0	0	1	1	1	0	0	1
9	142538771	3	5	5	1	2	2	2	2	2	2	2	3	1	1	0	0	1	0	0	0	0	0	0	0	0	0
9	142538771	1	6	6	1	0	1	1	0	1	1	1	1	0	0	1	0	0	0	1	1	0	1	1	1	0	1
9	142538771	2	6	6	0	1	0	0	1	0	0	0	2	0	0	0	1	0	1	0	0	1	0	0	0	0	0
9	142538771	3	6	6	0	2	2	2	2	2	2	2	3	1	0	0	0	1	0	0	0	0	0	0	0	0	0
9	142538771	1	7	7	0	1	0	0	0	1	1	0	2	0	0	0	1	0	1	0	0	0	1	1	0	0	0
9	142538771	2	7	7	0	0	1	1	1	0	0	1	1	0	0	1	0	0	0	1	1	1	0	0	1	0	1
9	142538771	3	7	7	1	2	2	2	2	2	2	2	3	1	1	0	0	1	0	0	0	0	0	0	0	0	0
9	142538771	1	8	8	0	0	1	0	1	0	1	1	2	0	0	0	1	0	0	1	0	1	0	1	1	0	0
9	142538771	2	8	8	1	1	0	1	0	1	0	0	0	0	0	0	0	0	1	0	1	0	1	0	0	1	0
9	142538771	3	8	8	0	2	2	2	2	2	2	2	3	1	0	0	0	1	0	0	0	0	0	0	0	0	0
9	142538771	1	9	9	0	0	0	0	0	0	0	0	0	0	0	0	0	0	0	0	0	0	0	0	0	1	0
9	142538771	2	9	9	0	1	1	1	1	1	1	1	2	0	0	0	1	0	1	1	1	1	1	1	1	0	0
9	142538771	3	9	9	1	2	2	2	2	2	2	2	3	1	1	0	0	1	0	0	0	0	0	0	0	0	0
9	142538771	1	10	10	0	1	1	0	1	1	1	0	0	0	0	0	0	0	1	1	0	1	1	1	0	1	0
9	142538771	2	10	10	0	0	0	1	0	0	0	1	2	0	0	0	1	0	0	0	1	0	0	0	1	0	0
9	142538771	3	10	10	1	2	2	2	2	2	2	2	3	1	1	0	0	1	0	0	0	0	0	0	0	0	0
10	142538913	1	1	1	0	0	0	1	1	1	0	1	0	0	0	0	0	0	0	0	1	1	1	0	1	1	0
10	142538913	2	1	1	1	1	1	0	0	0	1	0	1	0	0	1	0	0	1	1	0	0	0	1	0	0	1
10	142538913	3	1	1	0	2	2	2	2	2	2	2	3	1	0	0	0	1	0	0	0	0	0	0	0	0	0
10	142538913	1	2	2	1	1	0	1	1	0	1	0	1	0	0	1	0	0	1	0	1	1	0	1	0	0	1
10	142538913	2	2	2	0	0	1	0	0	1	0	1	0	0	0	0	0	0	0	1	0	0	1	0	1	1	0
10	142538913	3	2	2	0	2	2	2	2	2	2	2	3	1	0	0	0	1	0	0	0	0	0	0	0	0	0
10	142538913	1	3	3	1	0	1	1	1	0	0	0	2	0	0	0	1	0	0	1	1	1	0	0	0	0	0
10	142538913	2	3	3	0	1	0	0	0	1	1	1	0	0	0	0	0	0	1	0	0	0	1	1	1	1	0
10	142538913	3	3	3	0	2	2	2	2	2	2	2	3	1	0	0	0	1	0	0	0	0	0	0	0	0	0
10	142538913	1	4	4	0	1	0	0	0	1	0	1	1	0	0	1	0	0	1	0	0	0	1	0	1	0	1
10	142538913	2	4	4	1	0	1	1	1	0	1	0	0	0	0	0	0	0	0	1	1	1	0	1	0	1	0
10	142538913	3	4	4	0	2	2	2	2	2	2	2	3	1	0	0	0	1	0	0	0	0	0	0	0	0	0
10	142538913	1	5	5	1	1	1	1	0	0	0	1	0	0	0	0	0	0	1	1	1	0	0	0	1	1	0
10	142538913	2	5	5	0	0	0	0	1	1	1	0	1	0	0	1	0	0	0	0	0	1	1	1	0	0	1
10	142538913	3	5	5	0	2	2	2	2	2	2	2	3	1	0	0	0	1	0	0	0	0	0	0	0	0	0
10	142538913	1	6	6	1	0	1	1	0	1	1	1	1	0	0	1	0	0	0	1	1	0	1	1	1	0	1
10	142538913	2	6	6	0	1	0	0	1	0	0	0	2	0	0	0	1	0	1	0	0	1	0	0	0	0	0
10	142538913	3	6	6	0	2	2	2	2	2	2	2	3	1	0	0	0	1	0	0	0	0	0	0	0	0	0
10	142538913	1	7	7	0	1	0	0	0	1	1	0	2	0	0	0	1	0	1	0	0	0	1	1	0	0	0
10	142538913	2	7	7	1	0	1	1	1	0	0	1	1	0	0	1	0	0	0	1	1	1	0	0	1	0	1
10	142538913	3	7	7	0	2	2	2	2	2	2	2	3	1	0	0	0	1	0	0	0	0	0	0	0	0	0
10	142538913	1	8	8	0	0	1	0	1	0	1	1	2	0	0	0	1	0	0	1	0	1	0	1	1	0	0
10	142538913	2	8	8	1	1	0	1	0	1	0	0	0	0	0	0	0	0	1	0	1	0	1	0	0	1	0
10	142538913	3	8	8	0	2	2	2	2	2	2	2	3	1	0	0	0	1	0	0	0	0	0	0	0	0	0
10	142538913	1	9	9	1	0	0	0	0	0	0	0	0	0	0	0	0	0	0	0	0	0	0	0	0	1	0
10	142538913	2	9	9	0	1	1	1	1	1	1	1	2	0	0	0	1	0	1	1	1	1	1	1	1	0	0
10	142538913	3	9	9	0	2	2	2	2	2	2	2	3	1	0	0	0	1	0	0	0	0	0	0	0	0	0
10	142538913	1	10	10	1	1	1	0	1	1	1	0	0	0	0	0	0	0	1	1	0	1	1	1	0	1	0
10	142538913	2	10	10	0	0	0	1	0	0	0	1	2	0	0	0	1	0	0	0	1	0	0	0	1	0	0
10	142538913	3	10	10	0	2	2	2	2	2	2	2	3	1	0	0	0	1	0	0	0	0	0	0	0	0	0
11	142538914	1	1	1	0	0	0	1	1	1	0	1	0	0	0	0	0	0	0	0	1	1	1	0	1	1	0
11	142538914	2	1	1	1	1	1	0	0	0	1	0	1	0	0	1	0	0	1	1	0	0	0	1	0	0	1
11	142538914	3	1	1	0	2	2	2	2	2	2	2	3	1	0	0	0	1	0	0	0	0	0	0	0	0	0
11	142538914	1	2	2	0	1	0	1	1	0	1	0	1	0	0	1	0	0	1	0	1	1	0	1	0	0	1
11	142538914	2	2	2	1	0	1	0	0	1	0	1	0	0	0	0	0	0	0	1	0	0	1	0	1	1	0
11	142538914	3	2	2	0	2	2	2	2	2	2	2	3	1	0	0	0	1	0	0	0	0	0	0	0	0	0
11	142538914	1	3	3	1	0	1	1	1	0	0	0	2	0	0	0	1	0	0	1	1	1	0	0	0	0	0
11	142538914	2	3	3	0	1	0	0	0	1	1	1	0	0	0	0	0	0	1	0	0	0	1	1	1	1	0
11	142538914	3	3	3	0	2	2	2	2	2	2	2	3	1	0	0	0	1	0	0	0	0	0	0	0	0	0
11	142538914	1	4	4	1	1	0	0	0	1	0	1	1	0	0	1	0	0	1	0	0	0	1	0	1	0	1
11	142538914	2	4	4	0	0	1	1	1	0	1	0	0	0	0	0	0	0	0	1	1	1	0	1	0	1	0
11	142538914	3	4	4	0	2	2	2	2	2	2	2	3	1	0	0	0	1	0	0	0	0	0	0	0	0	0
11	142538914	1	5	5	0	1	1	1	0	0	0	1	0	0	0	0	0	0	1	1	1	0	0	0	1	1	0
11	142538914	2	5	5	1	0	0	0	1	1	1	0	1	0	0	1	0	0	0	0	0	1	1	1	0	0	1
11	142538914	3	5	5	0	2	2	2	2	2	2	2	3	1	0	0	0	1	0	0	0	0	0	0	0	0	0
11	142538914	1	6	6	1	0	1	1	0	1	1	1	1	0	0	1	0	0	0	1	1	0	1	1	1	0	1
11	142538914	2	6	6	0	1	0	0	1	0	0	0	2	0	0	0	1	0	1	0	0	1	0	0	0	0	0
11	142538914	3	6	6	0	2	2	2	2	2	2	2	3	1	0	0	0	1	0	0	0	0	0	0	0	0	0
11	142538914	1	7	7	1	1	0	0	0	1	1	0	2	0	0	0	1	0	1	0	0	0	1	1	0	0	0
11	142538914	2	7	7	0	0	1	1	1	0	0	1	1	0	0	1	0	0	0	1	1	1	0	0	1	0	1
11	142538914	3	7	7	0	2	2	2	2	2	2	2	3	1	0	0	0	1	0	0	0	0	0	0	0	0	0
11	142538914	1	8	8	0	0	1	0	1	0	1	1	2	0	0	0	1	0	0	1	0	1	0	1	1	0	0
11	142538914	2	8	8	1	1	0	1	0	1	0	0	0	0	0	0	0	0	1	0	1	0	1	0	0	1	0
11	142538914	3	8	8	0	2	2	2	2	2	2	2	3	1	0	0	0	1	0	0	0	0	0	0	0	0	0
11	142538914	1	9	9	0	0	0	0	0	0	0	0	0	0	0	0	0	0	0	0	0	0	0	0	0	1	0
11	142538914	2	9	9	1	1	1	1	1	1	1	1	2	0	0	0	1	0	1	1	1	1	1	1	1	0	0
11	142538914	3	9	9	0	2	2	2	2	2	2	2	3	1	0	0	0	1	0	0	0	0	0	0	0	0	0
11	142538914	1	10	10	0	1	1	0	1	1	1	0	0	0	0	0	0	0	1	1	0	1	1	1	0	1	0
11	142538914	2	10	10	1	0	0	1	0	0	0	1	2	0	0	0	1	0	0	0	1	0	0	0	1	0	0
11	142538914	3	10	10	0	2	2	2	2	2	2	2	3	1	0	0	0	1	0	0	0	0	0	0	0	0	0
12	142540804	1	1	1	0	0	0	1	1	1	0	1	0	0	0	0	0	0	0	0	1	1	1	0	1	1	0
12	142540804	2	1	1	1	1	1	0	0	0	1	0	1	0	0	1	0	0	1	1	0	0	0	1	0	0	1
12	142540804	3	1	1	0	2	2	2	2	2	2	2	3	1	0	0	0	1	0	0	0	0	0	0	0	0	0
12	142540804	1	2	2	1	1	0	1	1	0	1	0	1	0	0	1	0	0	1	0	1	1	0	1	0	0	1
12	142540804	2	2	2	0	0	1	0	0	1	0	1	0	0	0	0	0	0	0	1	0	0	1	0	1	1	0
12	142540804	3	2	2	0	2	2	2	2	2	2	2	3	1	0	0	0	1	0	0	0	0	0	0	0	0	0
12	142540804	1	3	3	1	0	1	1	1	0	0	0	2	0	0	0	1	0	0	1	1	1	0	0	0	0	0
12	142540804	2	3	3	0	1	0	0	0	1	1	1	0	0	0	0	0	0	1	0	0	0	1	1	1	1	0
12	142540804	3	3	3	0	2	2	2	2	2	2	2	3	1	0	0	0	1	0	0	0	0	0	0	0	0	0
12	142540804	1	4	4	1	1	0	0	0	1	0	1	1	0	0	1	0	0	1	0	0	0	1	0	1	0	1
12	142540804	2	4	4	0	0	1	1	1	0	1	0	0	0	0	0	0	0	0	1	1	1	0	1	0	1	0
12	142540804	3	4	4	0	2	2	2	2	2	2	2	3	1	0	0	0	1	0	0	0	0	0	0	0	0	0
12	142540804	1	5	5	0	1	1	1	0	0	0	1	0	0	0	0	0	0	1	1	1	0	0	0	1	1	0
12	142540804	2	5	5	1	0	0	0	1	1	1	0	1	0	0	1	0	0	0	0	0	1	1	1	0	0	1
12	142540804	3	5	5	0	2	2	2	2	2	2	2	3	1	0	0	0	1	0	0	0	0	0	0	0	0	0
12	142540804	1	6	6	0	0	1	1	0	1	1	1	1	0	0	1	0	0	0	1	1	0	1	1	1	0	1
12	142540804	2	6	6	1	1	0	0	1	0	0	0	2	0	0	0	1	0	1	0	0	1	0	0	0	0	0
12	142540804	3	6	6	0	2	2	2	2	2	2	2	3	1	0	0	0	1	0	0	0	0	0	0	0	0	0
12	142540804	1	7	7	0	1	0	0	0	1	1	0	2	0	0	0	1	0	1	0	0	0	1	1	0	0	0
12	142540804	2	7	7	1	0	1	1	1	0	0	1	1	0	0	1	0	0	0	1	1	1	0	0	1	0	1
12	142540804	3	7	7	0	2	2	2	2	2	2	2	3	1	0	0	0	1	0	0	0	0	0	0	0	0	0
12	142540804	1	8	8	1	0	1	0	1	0	1	1	2	0	0	0	1	0	0	1	0	1	0	1	1	0	0
12	142540804	2	8	8	0	1	0	1	0	1	0	0	0	0	0	0	0	0	1	0	1	0	1	0	0	1	0
12	142540804	3	8	8	0	2	2	2	2	2	2	2	3	1	0	0	0	1	0	0	0	0	0	0	0	0	0
12	142540804	1	9	9	1	0	0	0	0	0	0	0	0	0	0	0	0	0	0	0	0	0	0	0	0	1	0
12	142540804	2	9	9	0	1	1	1	1	1	1	1	2	0	0	0	1	0	1	1	1	1	1	1	1	0	0
12	142540804	3	9	9	0	2	2	2	2	2	2	2	3	1	0	0	0	1	0	0	0	0	0	0	0	0	0
12	142540804	1	10	10	0	1	1	0	1	1	1	0	0	0	0	0	0	0	1	1	0	1	1	1	0	1	0
12	142540804	2	10	10	1	0	0	1	0	0	0	1	2	0	0	0	1	0	0	0	1	0	0	0	1	0	0
12	142540804	3	10	10	0	2	2	2	2	2	2	2	3	1	0	0	0	1	0	0	0	0	0	0	0	0	0
13	142598185	1	1	1	1	0	0	1	1	1	0	1	0	0	0	0	0	0	0	0	1	1	1	0	1	1	0
13	142598185	2	1	1	0	1	1	0	0	0	1	0	1	0	0	1	0	0	1	1	0	0	0	1	0	0	1
13	142598185	3	1	1	0	2	2	2	2	2	2	2	3	1	0	0	0	1	0	0	0	0	0	0	0	0	0
13	142598185	1	2	2	1	1	0	1	1	0	1	0	1	0	0	1	0	0	1	0	1	1	0	1	0	0	1
13	142598185	2	2	2	0	0	1	0	0	1	0	1	0	0	0	0	0	0	0	1	0	0	1	0	1	1	0
13	142598185	3	2	2	0	2	2	2	2	2	2	2	3	1	0	0	0	1	0	0	0	0	0	0	0	0	0
13	142598185	1	3	3	1	0	1	1	1	0	0	0	2	0	0	0	1	0	0	1	1	1	0	0	0	0	0
13	142598185	2	3	3	0	1	0	0	0	1	1	1	0	0	0	0	0	0	1	0	0	0	1	1	1	1	0
13	142598185	3	3	3	0	2	2	2	2	2	2	2	3	1	0	0	0	1	0	0	0	0	0	0	0	0	0
13	142598185	1	4	4	1	1	0	0	0	1	0	1	1	0	0	1	0	0	1	0	0	0	1	0	1	0	1
13	142598185	2	4	4	0	0	1	1	1	0	1	0	0	0	0	0	0	0	0	1	1	1	0	1	0	1	0
13	142598185	3	4	4	0	2	2	2	2	2	2	2	3	1	0	0	0	1	0	0	0	0	0	0	0	0	0
13	142598185	1	5	5	0	1	1	1	0	0	0	1	0	0	0	0	0	0	1	1	1	0	0	0	1	1	0
13	142598185	2	5	5	1	0	0	0	1	1	1	0	1	0	0	1	0	0	0	0	0	1	1	1	0	0	1
13	142598185	3	5	5	0	2	2	2	2	2	2	2	3	1	0	0	0	1	0	0	0	0	0	0	0	0	0
13	142598185	1	6	6	1	0	1	1	0	1	1	1	1	0	0	1	0	0	0	1	1	0	1	1	1	0	1
13	142598185	2	6	6	0	1	0	0	1	0	0	0	2	0	0	0	1	0	1	0	0	1	0	0	0	0	0
13	142598185	3	6	6	0	2	2	2	2	2	2	2	3	1	0	0	0	1	0	0	0	0	0	0	0	0	0
13	142598185	1	7	7	0	1	0	0	0	1	1	0	2	0	0	0	1	0	1	0	0	0	1	1	0	0	0
13	142598185	2	7	7	1	0	1	1	1	0	0	1	1	0	0	1	0	0	0	1	1	1	0	0	1	0	1
13	142598185	3	7	7	0	2	2	2	2	2	2	2	3	1	0	0	0	1	0	0	0	0	0	0	0	0	0
13	142598185	1	8	8	1	0	1	0	1	0	1	1	2	0	0	0	1	0	0	1	0	1	0	1	1	0	0
13	142598185	2	8	8	0	1	0	1	0	1	0	0	0	0	0	0	0	0	1	0	1	0	1	0	0	1	0
13	142598185	3	8	8	0	2	2	2	2	2	2	2	3	1	0	0	0	1	0	0	0	0	0	0	0	0	0
13	142598185	1	9	9	0	0	0	0	0	0	0	0	0	0	0	0	0	0	0	0	0	0	0	0	0	1	0
13	142598185	2	9	9	1	1	1	1	1	1	1	1	2	0	0	0	1	0	1	1	1	1	1	1	1	0	0
13	142598185	3	9	9	0	2	2	2	2	2	2	2	3	1	0	0	0	1	0	0	0	0	0	0	0	0	0
13	142598185	1	10	10	0	1	1	0	1	1	1	0	0	0	0	0	0	0	1	1	0	1	1	1	0	1	0
13	142598185	2	10	10	1	0	0	1	0	0	0	1	2	0	0	0	1	0	0	0	1	0	0	0	1	0	0
13	142598185	3	10	10	0	2	2	2	2	2	2	2	3	1	0	0	0	1	0	0	0	0	0	0	0	0	0
14	142648064	1	1	1	0	0	0	1	1	1	0	1	0	0	0	0	0	0	0	0	1	1	1	0	1	1	0
14	142648064	2	1	1	1	1	1	0	0	0	1	0	1	0	0	1	0	0	1	1	0	0	0	1	0	0	1
14	142648064	3	1	1	0	2	2	2	2	2	2	2	3	1	0	0	0	1	0	0	0	0	0	0	0	0	0
14	142648064	1	2	2	1	1	0	1	1	0	1	0	1	0	0	1	0	0	1	0	1	1	0	1	0	0	1
14	142648064	2	2	2	0	0	1	0	0	1	0	1	0	0	0	0	0	0	0	1	0	0	1	0	1	1	0
14	142648064	3	2	2	0	2	2	2	2	2	2	2	3	1	0	0	0	1	0	0	0	0	0	0	0	0	0
14	142648064	1	3	3	0	0	1	1	1	0	0	0	2	0	0	0	1	0	0	1	1	1	0	0	0	0	0
14	142648064	2	3	3	1	1	0	0	0	1	1	1	0	0	0	0	0	0	1	0	0	0	1	1	1	1	0
14	142648064	3	3	3	0	2	2	2	2	2	2	2	3	1	0	0	0	1	0	0	0	0	0	0	0	0	0
14	142648064	1	4	4	0	1	0	0	0	1	0	1	1	0	0	1	0	0	1	0	0	0	1	0	1	0	1
14	142648064	2	4	4	1	0	1	1	1	0	1	0	0	0	0	0	0	0	0	1	1	1	0	1	0	1	0
14	142648064	3	4	4	0	2	2	2	2	2	2	2	3	1	0	0	0	1	0	0	0	0	0	0	0	0	0
14	142648064	1	5	5	1	1	1	1	0	0	0	1	0	0	0	0	0	0	1	1	1	0	0	0	1	1	0
14	142648064	2	5	5	0	0	0	0	1	1	1	0	1	0	0	1	0	0	0	0	0	1	1	1	0	0	1
14	142648064	3	5	5	0	2	2	2	2	2	2	2	3	1	0	0	0	1	0	0	0	0	0	0	0	0	0
14	142648064	1	6	6	0	0	1	1	0	1	1	1	1	0	0	1	0	0	0	1	1	0	1	1	1	0	1
14	142648064	2	6	6	1	1	0	0	1	0	0	0	2	0	0	0	1	0	1	0	0	1	0	0	0	0	0
14	142648064	3	6	6	0	2	2	2	2	2	2	2	3	1	0	0	0	1	0	0	0	0	0	0	0	0	0
14	142648064	1	7	7	1	1	0	0	0	1	1	0	2	0	0	0	1	0	1	0	0	0	1	1	0	0	0
14	142648064	2	7	7	0	0	1	1	1	0	0	1	1	0	0	1	0	0	0	1	1	1	0	0	1	0	1
14	142648064	3	7	7	0	2	2	2	2	2	2	2	3	1	0	0	0	1	0	0	0	0	0	0	0	0	0
14	142648064	1	8	8	0	0	1	0	1	0	1	1	2	0	0	0	1	0	0	1	0	1	0	1	1	0	0
14	142648064	2	8	8	1	1	0	1	0	1	0	0	0	0	0	0	0	0	1	0	1	0	1	0	0	1	0
14	142648064	3	8	8	0	2	2	2	2	2	2	2	3	1	0	0	0	1	0	0	0	0	0	0	0	0	0
14	142648064	1	9	9	0	0	0	0	0	0	0	0	0	0	0	0	0	0	0	0	0	0	0	0	0	1	0
14	142648064	2	9	9	1	1	1	1	1	1	1	1	2	0	0	0	1	0	1	1	1	1	1	1	1	0	0
14	142648064	3	9	9	0	2	2	2	2	2	2	2	3	1	0	0	0	1	0	0	0	0	0	0	0	0	0
14	142648064	1	10	10	1	1	1	0	1	1	1	0	0	0	0	0	0	0	1	1	0	1	1	1	0	1	0
14	142648064	2	10	10	0	0	0	1	0	0	0	1	2	0	0	0	1	0	0	0	1	0	0	0	1	0	0
14	142648064	3	10	10	0	2	2	2	2	2	2	2	3	1	0	0	0	1	0	0	0	0	0	0	0	0	0
15	142649094	1	1	1	0	0	0	1	1	1	0	1	0	0	0	0	0	0	0	0	1	1	1	0	1	1	0
15	142649094	2	1	1	1	1	1	0	0	0	1	0	1	0	0	1	0	0	1	1	0	0	0	1	0	0	1
15	142649094	3	1	1	0	2	2	2	2	2	2	2	3	1	0	0	0	1	0	0	0	0	0	0	0	0	0
15	142649094	1	2	2	1	1	0	1	1	0	1	0	1	0	0	1	0	0	1	0	1	1	0	1	0	0	1
15	142649094	2	2	2	0	0	1	0	0	1	0	1	0	0	0	0	0	0	0	1	0	0	1	0	1	1	0
15	142649094	3	2	2	0	2	2	2	2	2	2	2	3	1	0	0	0	1	0	0	0	0	0	0	0	0	0
15	142649094	1	3	3	0	0	1	1	1	0	0	0	2	0	0	0	1	0	0	1	1	1	0	0	0	0	0
15	142649094	2	3	3	1	1	0	0	0	1	1	1	0	0	0	0	0	0	1	0	0	0	1	1	1	1	0
15	142649094	3	3	3	0	2	2	2	2	2	2	2	3	1	0	0	0	1	0	0	0	0	0	0	0	0	0
15	142649094	1	4	4	1	1	0	0	0	1	0	1	1	0	0	1	0	0	1	0	0	0	1	0	1	0	1
15	142649094	2	4	4	0	0	1	1	1	0	1	0	0	0	0	0	0	0	0	1	1	1	0	1	0	1	0
15	142649094	3	4	4	0	2	2	2	2	2	2	2	3	1	0	0	0	1	0	0	0	0	0	0	0	0	0
15	142649094	1	5	5	1	1	1	1	0	0	0	1	0	0	0	0	0	0	1	1	1	0	0	0	1	1	0
15	142649094	2	5	5	0	0	0	0	1	1	1	0	1	0	0	1	0	0	0	0	0	1	1	1	0	0	1
15	142649094	3	5	5	0	2	2	2	2	2	2	2	3	1	0	0	0	1	0	0	0	0	0	0	0	0	0
15	142649094	1	6	6	1	0	1	1	0	1	1	1	1	0	0	1	0	0	0	1	1	0	1	1	1	0	1
15	142649094	2	6	6	0	1	0	0	1	0	0	0	2	0	0	0	1	0	1	0	0	1	0	0	0	0	0
15	142649094	3	6	6	0	2	2	2	2	2	2	2	3	1	0	0	0	1	0	0	0	0	0	0	0	0	0
15	142649094	1	7	7	0	1	0	0	0	1	1	0	2	0	0	0	1	0	1	0	0	0	1	1	0	0	0
15	142649094	2	7	7	1	0	1	1	1	0	0	1	1	0	0	1	0	0	0	1	1	1	0	0	1	0	1
15	142649094	3	7	7	0	2	2	2	2	2	2	2	3	1	0	0	0	1	0	0	0	0	0	0	0	0	0
15	142649094	1	8	8	0	0	1	0	1	0	1	1	2	0	0	0	1	0	0	1	0	1	0	1	1	0	0
15	142649094	2	8	8	1	1	0	1	0	1	0	0	0	0	0	0	0	0	1	0	1	0	1	0	0	1	0
15	142649094	3	8	8	0	2	2	2	2	2	2	2	3	1	0	0	0	1	0	0	0	0	0	0	0	0	0
15	142649094	1	9	9	1	0	0	0	0	0	0	0	0	0	0	0	0	0	0	0	0	0	0	0	0	1	0
15	142649094	2	9	9	0	1	1	1	1	1	1	1	2	0	0	0	1	0	1	1	1	1	1	1	1	0	0
15	142649094	3	9	9	0	2	2	2	2	2	2	2	3	1	0	0	0	1	0	0	0	0	0	0	0	0	0
15	142649094	1	10	10	0	1	1	0	1	1	1	0	0	0	0	0	0	0	1	1	0	1	1	1	0	1	0
15	142649094	2	10	10	1	0	0	1	0	0	0	1	2	0	0	0	1	0	0	0	1	0	0	0	1	0	0
15	142649094	3	10	10	0	2	2	2	2	2	2	2	3	1	0	0	0	1	0	0	0	0	0	0	0	0	0
16	142661771	1	1	1	0	0	0	1	1	1	0	1	0	0	0	0	0	0	0	0	1	1	1	0	1	1	0
16	142661771	2	1	1	1	1	1	0	0	0	1	0	1	0	0	1	0	0	1	1	0	0	0	1	0	0	1
16	142661771	3	1	1	0	2	2	2	2	2	2	2	3	1	0	0	0	1	0	0	0	0	0	0	0	0	0
16	142661771	1	2	2	0	1	0	1	1	0	1	0	1	0	0	1	0	0	1	0	1	1	0	1	0	0	1
16	142661771	2	2	2	1	0	1	0	0	1	0	1	0	0	0	0	0	0	0	1	0	0	1	0	1	1	0
16	142661771	3	2	2	0	2	2	2	2	2	2	2	3	1	0	0	0	1	0	0	0	0	0	0	0	0	0
16	142661771	1	3	3	1	0	1	1	1	0	0	0	2	0	0	0	1	0	0	1	1	1	0	0	0	0	0
16	142661771	2	3	3	0	1	0	0	0	1	1	1	0	0	0	0	0	0	1	0	0	0	1	1	1	1	0
16	142661771	3	3	3	0	2	2	2	2	2	2	2	3	1	0	0	0	1	0	0	0	0	0	0	0	0	0
16	142661771	1	4	4	0	1	0	0	0	1	0	1	1	0	0	1	0	0	1	0	0	0	1	0	1	0	1
16	142661771	2	4	4	1	0	1	1	1	0	1	0	0	0	0	0	0	0	0	1	1	1	0	1	0	1	0
16	142661771	3	4	4	0	2	2	2	2	2	2	2	3	1	0	0	0	1	0	0	0	0	0	0	0	0	0
16	142661771	1	5	5	1	1	1	1	0	0	0	1	0	0	0	0	0	0	1	1	1	0	0	0	1	1	0
16	142661771	2	5	5	0	0	0	0	1	1	1	0	1	0	0	1	0	0	0	0	0	1	1	1	0	0	1
16	142661771	3	5	5	0	2	2	2	2	2	2	2	3	1	0	0	0	1	0	0	0	0	0	0	0	0	0
16	142661771	1	6	6	1	0	1	1	0	1	1	1	1	0	0	1	0	0	0	1	1	0	1	1	1	0	1
16	142661771	2	6	6	0	1	0	0	1	0	0	0	2	0	0	0	1	0	1	0	0	1	0	0	0	0	0
16	142661771	3	6	6	0	2	2	2	2	2	2	2	3	1	0	0	0	1	0	0	0	0	0	0	0	0	0
16	142661771	1	7	7	1	1	0	0	0	1	1	0	2	0	0	0	1	0	1	0	0	0	1	1	0	0	0
16	142661771	2	7	7	0	0	1	1	1	0	0	1	1	0	0	1	0	0	0	1	1	1	0	0	1	0	1
16	142661771	3	7	7	0	2	2	2	2	2	2	2	3	1	0	0	0	1	0	0	0	0	0	0	0	0	0
16	142661771	1	8	8	0	0	1	0	1	0	1	1	2	0	0	0	1	0	0	1	0	1	0	1	1	0	0
16	142661771	2	8	8	1	1	0	1	0	1	0	0	0	0	0	0	0	0	1	0	1	0	1	0	0	1	0
16	142661771	3	8	8	0	2	2	2	2	2	2	2	3	1	0	0	0	1	0	0	0	0	0	0	0	0	0
16	142661771	1	9	9	1	0	0	0	0	0	0	0	0	0	0	0	0	0	0	0	0	0	0	0	0	1	0
16	142661771	2	9	9	0	1	1	1	1	1	1	1	2	0	0	0	1	0	1	1	1	1	1	1	1	0	0
16	142661771	3	9	9	0	2	2	2	2	2	2	2	3	1	0	0	0	1	0	0	0	0	0	0	0	0	0
16	142661771	1	10	10	0	1	1	0	1	1	1	0	0	0	0	0	0	0	1	1	0	1	1	1	0	1	0
16	142661771	2	10	10	1	0	0	1	0	0	0	1	2	0	0	0	1	0	0	0	1	0	0	0	1	0	0
16	142661771	3	10	10	0	2	2	2	2	2	2	2	3	1	0	0	0	1	0	0	0	0	0	0	0	0	0
17	142661772	1	1	1	1	0	0	1	1	1	0	1	0	0	0	0	0	0	0	0	1	1	1	0	1	1	0
17	142661772	2	1	1	0	1	1	0	0	0	1	0	1	0	0	1	0	0	1	1	0	0	0	1	0	0	1
17	142661772	3	1	1	0	2	2	2	2	2	2	2	3	1	0	0	0	1	0	0	0	0	0	0	0	0	0
17	142661772	1	2	2	1	1	0	1	1	0	1	0	1	0	0	1	0	0	1	0	1	1	0	1	0	0	1
17	142661772	2	2	2	0	0	1	0	0	1	0	1	0	0	0	0	0	0	0	1	0	0	1	0	1	1	0
17	142661772	3	2	2	0	2	2	2	2	2	2	2	3	1	0	0	0	1	0	0	0	0	0	0	0	0	0
17	142661772	1	3	3	0	0	1	1	1	0	0	0	2	0	0	0	1	0	0	1	1	1	0	0	0	0	0
17	142661772	2	3	3	1	1	0	0	0	1	1	1	0	0	0	0	0	0	1	0	0	0	1	1	1	1	0
17	142661772	3	3	3	0	2	2	2	2	2	2	2	3	1	0	0	0	1	0	0	0	0	0	0	0	0	0
17	142661772	1	4	4	0	1	0	0	0	1	0	1	1	0	0	1	0	0	1	0	0	0	1	0	1	0	1
17	142661772	2	4	4	1	0	1	1	1	0	1	0	0	0	0	0	0	0	0	1	1	1	0	1	0	1	0
17	142661772	3	4	4	0	2	2	2	2	2	2	2	3	1	0	0	0	1	0	0	0	0	0	0	0	0	0
17	142661772	1	5	5	1	1	1	1	0	0	0	1	0	0	0	0	0	0	1	1	1	0	0	0	1	1	0
17	142661772	2	5	5	0	0	0	0	1	1	1	0	1	0	0	1	0	0	0	0	0	1	1	1	0	0	1
17	142661772	3	5	5	0	2	2	2	2	2	2	2	3	1	0	0	0	1	0	0	0	0	0	0	0	0	0
17	142661772	1	6	6	0	0	1	1	0	1	1	1	1	0	0	1	0	0	0	1	1	0	1	1	1	0	1
17	142661772	2	6	6	1	1	0	0	1	0	0	0	2	0	0	0	1	0	1	0	0	1	0	0	0	0	0
17	142661772	3	6	6	0	2	2	2	2	2	2	2	3	1	0	0	0	1	0	0	0	0	0	0	0	0	0
17	142661772	1	7	7	1	1	0	0	0	1	1	0	2	0	0	0	1	0	1	0	0	0	1	1	0	0	0
17	142661772	2	7	7	0	0	1	1	1	0	0	1	1	0	0	1	0	0	0	1	1	1	0	0	1	0	1
17	142661772	3	7	7	0	2	2	2	2	2	2	2	3	1	0	0	0	1	0	0	0	0	0	0	0	0	0
17	142661772	1	8	8	0	0	1	0	1	0	1	1	2	0	0	0	1	0	0	1	0	1	0	1	1	0	0
17	142661772	2	8	8	0	1	0	1	0	1	0	0	0	0	0	0	0	0	1	0	1	0	1	0	0	1	0
17	142661772	3	8	8	1	2	2	2	2	2	2	2	3	1	1	0	0	1	0	0	0	0	0	0	0	0	0
17	142661772	1	9	9	0	0	0	0	0	0	0	0	0	0	0	0	0	0	0	0	0	0	0	0	0	1	0
17	142661772	2	9	9	1	1	1	1	1	1	1	1	2	0	0	0	1	0	1	1	1	1	1	1	1	0	0
17	142661772	3	9	9	0	2	2	2	2	2	2	2	3	1	0	0	0	1	0	0	0	0	0	0	0	0	0
17	142661772	1	10	10	1	1	1	0	1	1	1	0	0	0	0	0	0	0	1	1	0	1	1	1	0	1	0
17	142661772	2	10	10	0	0	0	1	0	0	0	1	2	0	0	0	1	0	0	0	1	0	0	0	1	0	0
17	142661772	3	10	10	0	2	2	2	2	2	2	2	3	1	0	0	0	1	0	0	0	0	0	0	0	0	0
18	142713264	1	1	1	0	0	0	1	1	1	0	1	0	0	0	0	0	0	0	0	1	1	1	0	1	1	0
18	142713264	2	1	1	1	1	1	0	0	0	1	0	1	0	0	1	0	0	1	1	0	0	0	1	0	0	1
18	142713264	3	1	1	0	2	2	2	2	2	2	2	3	1	0	0	0	1	0	0	0	0	0	0	0	0	0
18	142713264	1	2	2	1	1	0	1	1	0	1	0	1	0	0	1	0	0	1	0	1	1	0	1	0	0	1
18	142713264	2	2	2	0	0	1	0	0	1	0	1	0	0	0	0	0	0	0	1	0	0	1	0	1	1	0
18	142713264	3	2	2	0	2	2	2	2	2	2	2	3	1	0	0	0	1	0	0	0	0	0	0	0	0	0
18	142713264	1	3	3	1	0	1	1	1	0	0	0	2	0	0	0	1	0	0	1	1	1	0	0	0	0	0
18	142713264	2	3	3	0	1	0	0	0	1	1	1	0	0	0	0	0	0	1	0	0	0	1	1	1	1	0
18	142713264	3	3	3	0	2	2	2	2	2	2	2	3	1	0	0	0	1	0	0	0	0	0	0	0	0	0
18	142713264	1	4	4	0	1	0	0	0	1	0	1	1	0	0	1	0	0	1	0	0	0	1	0	1	0	1
18	142713264	2	4	4	1	0	1	1	1	0	1	0	0	0	0	0	0	0	0	1	1	1	0	1	0	1	0
18	142713264	3	4	4	0	2	2	2	2	2	2	2	3	1	0	0	0	1	0	0	0	0	0	0	0	0	0
18	142713264	1	5	5	0	1	1	1	0	0	0	1	0	0	0	0	0	0	1	1	1	0	0	0	1	1	0
18	142713264	2	5	5	1	0	0	0	1	1	1	0	1	0	0	1	0	0	0	0	0	1	1	1	0	0	1
18	142713264	3	5	5	0	2	2	2	2	2	2	2	3	1	0	0	0	1	0	0	0	0	0	0	0	0	0
18	142713264	1	6	6	1	0	1	1	0	1	1	1	1	0	0	1	0	0	0	1	1	0	1	1	1	0	1
18	142713264	2	6	6	0	1	0	0	1	0	0	0	2	0	0	0	1	0	1	0	0	1	0	0	0	0	0
18	142713264	3	6	6	0	2	2	2	2	2	2	2	3	1	0	0	0	1	0	0	0	0	0	0	0	0	0
18	142713264	1	7	7	1	1	0	0	0	1	1	0	2	0	0	0	1	0	1	0	0	0	1	1	0	0	0
18	142713264	2	7	7	0	0	1	1	1	0	0	1	1	0	0	1	0	0	0	1	1	1	0	0	1	0	1
18	142713264	3	7	7	0	2	2	2	2	2	2	2	3	1	0	0	0	1	0	0	0	0	0	0	0	0	0
18	142713264	1	8	8	0	0	1	0	1	0	1	1	2	0	0	0	1	0	0	1	0	1	0	1	1	0	0
18	142713264	2	8	8	1	1	0	1	0	1	0	0	0	0	0	0	0	0	1	0	1	0	1	0	0	1	0
18	142713264	3	8	8	0	2	2	2	2	2	2	2	3	1	0	0	0	1	0	0	0	0	0	0	0	0	0
18	142713264	1	9	9	1	0	0	0	0	0	0	0	0	0	0	0	0	0	0	0	0	0	0	0	0	1	0
18	142713264	2	9	9	0	1	1	1	1	1	1	1	2	0	0	0	1	0	1	1	1	1	1	1	1	0	0
18	142713264	3	9	9	0	2	2	2	2	2	2	2	3	1	0	0	0	1	0	0	0	0	0	0	0	0	0
18	142713264	1	10	10	1	1	1	0	1	1	1	0	0	0	0	0	0	0	1	1	0	1	1	1	0	1	0
18	142713264	2	10	10	0	0	0	1	0	0	0	1	2	0	0	0	1	0	0	0	1	0	0	0	1	0	0
18	142713264	3	10	10	0	2	2	2	2	2	2	2	3	1	0	0	0	1	0	0	0	0	0	0	0	0	0
19	142714313	1	1	1	0	0	0	1	1	1	0	1	0	0	0	0	0	0	0	0	1	1	1	0	1	1	0
19	142714313	2	1	1	1	1	1	0	0	0	1	0	1	0	0	1	0	0	1	1	0	0	0	1	0	0	1
19	142714313	3	1	1	0	2	2	2	2	2	2	2	3	1	0	0	0	1	0	0	0	0	0	0	0	0	0
19	142714313	1	2	2	1	1	0	1	1	0	1	0	1	0	0	1	0	0	1	0	1	1	0	1	0	0	1
19	142714313	2	2	2	0	0	1	0	0	1	0	1	0	0	0	0	0	0	0	1	0	0	1	0	1	1	0
19	142714313	3	2	2	0	2	2	2	2	2	2	2	3	1	0	0	0	1	0	0	0	0	0	0	0	0	0
19	142714313	1	3	3	0	0	1	1	1	0	0	0	2	0	0	0	1	0	0	1	1	1	0	0	0	0	0
19	142714313	2	3	3	1	1	0	0	0	1	1	1	0	0	0	0	0	0	1	0	0	0	1	1	1	1	0
19	142714313	3	3	3	0	2	2	2	2	2	2	2	3	1	0	0	0	1	0	0	0	0	0	0	0	0	0
19	142714313	1	4	4	0	1	0	0	0	1	0	1	1	0	0	1	0	0	1	0	0	0	1	0	1	0	1
19	142714313	2	4	4	1	0	1	1	1	0	1	0	0	0	0	0	0	0	0	1	1	1	0	1	0	1	0
19	142714313	3	4	4	0	2	2	2	2	2	2	2	3	1	0	0	0	1	0	0	0	0	0	0	0	0	0
19	142714313	1	5	5	0	1	1	1	0	0	0	1	0	0	0	0	0	0	1	1	1	0	0	0	1	1	0
19	142714313	2	5	5	1	0	0	0	1	1	1	0	1	0	0	1	0	0	0	0	0	1	1	1	0	0	1
19	142714313	3	5	5	0	2	2	2	2	2	2	2	3	1	0	0	0	1	0	0	0	0	0	0	0	0	0
19	142714313	1	6	6	1	0	1	1	0	1	1	1	1	0	0	1	0	0	0	1	1	0	1	1	1	0	1
19	142714313	2	6	6	0	1	0	0	1	0	0	0	2	0	0	0	1	0	1	0	0	1	0	0	0	0	0
19	142714313	3	6	6	0	2	2	2	2	2	2	2	3	1	0	0	0	1	0	0	0	0	0	0	0	0	0
19	142714313	1	7	7	1	1	0	0	0	1	1	0	2	0	0	0	1	0	1	0	0	0	1	1	0	0	0
19	142714313	2	7	7	0	0	1	1	1	0	0	1	1	0	0	1	0	0	0	1	1	1	0	0	1	0	1
19	142714313	3	7	7	0	2	2	2	2	2	2	2	3	1	0	0	0	1	0	0	0	0	0	0	0	0	0
19	142714313	1	8	8	0	0	1	0	1	0	1	1	2	0	0	0	1	0	0	1	0	1	0	1	1	0	0
19	142714313	2	8	8	1	1	0	1	0	1	0	0	0	0	0	0	0	0	1	0	1	0	1	0	0	1	0
19	142714313	3	8	8	0	2	2	2	2	2	2	2	3	1	0	0	0	1	0	0	0	0	0	0	0	0	0
19	142714313	1	9	9	0	0	0	0	0	0	0	0	0	0	0	0	0	0	0	0	0	0	0	0	0	1	0
19	142714313	2	9	9	1	1	1	1	1	1	1	1	2	0	0	0	1	0	1	1	1	1	1	1	1	0	0
19	142714313	3	9	9	0	2	2	2	2	2	2	2	3	1	0	0	0	1	0	0	0	0	0	0	0	0	0
19	142714313	1	10	10	1	1	1	0	1	1	1	0	0	0	0	0	0	0	1	1	0	1	1	1	0	1	0
19	142714313	2	10	10	0	0	0	1	0	0	0	1	2	0	0	0	1	0	0	0	1	0	0	0	1	0	0
19	142714313	3	10	10	0	2	2	2	2	2	2	2	3	1	0	0	0	1	0	0	0	0	0	0	0	0	0
20	142859090	1	1	1	0	0	0	1	1	1	0	1	0	0	0	0	0	0	0	0	1	1	1	0	1	1	0
20	142859090	2	1	1	1	1	1	0	0	0	1	0	1	0	0	1	0	0	1	1	0	0	0	1	0	0	1
20	142859090	3	1	1	0	2	2	2	2	2	2	2	3	1	0	0	0	1	0	0	0	0	0	0	0	0	0
20	142859090	1	2	2	0	1	0	1	1	0	1	0	1	0	0	1	0	0	1	0	1	1	0	1	0	0	1
20	142859090	2	2	2	1	0	1	0	0	1	0	1	0	0	0	0	0	0	0	1	0	0	1	0	1	1	0
20	142859090	3	2	2	0	2	2	2	2	2	2	2	3	1	0	0	0	1	0	0	0	0	0	0	0	0	0
20	142859090	1	3	3	1	0	1	1	1	0	0	0	2	0	0	0	1	0	0	1	1	1	0	0	0	0	0
20	142859090	2	3	3	0	1	0	0	0	1	1	1	0	0	0	0	0	0	1	0	0	0	1	1	1	1	0
20	142859090	3	3	3	0	2	2	2	2	2	2	2	3	1	0	0	0	1	0	0	0	0	0	0	0	0	0
20	142859090	1	4	4	0	1	0	0	0	1	0	1	1	0	0	1	0	0	1	0	0	0	1	0	1	0	1
20	142859090	2	4	4	1	0	1	1	1	0	1	0	0	0	0	0	0	0	0	1	1	1	0	1	0	1	0
20	142859090	3	4	4	0	2	2	2	2	2	2	2	3	1	0	0	0	1	0	0	0	0	0	0	0	0	0
20	142859090	1	5	5	1	1	1	1	0	0	0	1	0	0	0	0	0	0	1	1	1	0	0	0	1	1	0
20	142859090	2	5	5	0	0	0	0	1	1	1	0	1	0	0	1	0	0	0	0	0	1	1	1	0	0	1
20	142859090	3	5	5	0	2	2	2	2	2	2	2	3	1	0	0	0	1	0	0	0	0	0	0	0	0	0
20	142859090	1	6	6	1	0	1	1	0	1	1	1	1	0	0	1	0	0	0	1	1	0	1	1	1	0	1
20	142859090	2	6	6	0	1	0	0	1	0	0	0	2	0	0	0	1	0	1	0	0	1	0	0	0	0	0
20	142859090	3	6	6	0	2	2	2	2	2	2	2	3	1	0	0	0	1	0	0	0	0	0	0	0	0	0
20	142859090	1	7	7	0	1	0	0	0	1	1	0	2	0	0	0	1	0	1	0	0	0	1	1	0	0	0
20	142859090	2	7	7	1	0	1	1	1	0	0	1	1	0	0	1	0	0	0	1	1	1	0	0	1	0	1
20	142859090	3	7	7	0	2	2	2	2	2	2	2	3	1	0	0	0	1	0	0	0	0	0	0	0	0	0
20	142859090	1	8	8	0	0	1	0	1	0	1	1	2	0	0	0	1	0	0	1	0	1	0	1	1	0	0
20	142859090	2	8	8	1	1	0	1	0	1	0	0	0	0	0	0	0	0	1	0	1	0	1	0	0	1	0
20	142859090	3	8	8	0	2	2	2	2	2	2	2	3	1	0	0	0	1	0	0	0	0	0	0	0	0	0
20	142859090	1	9	9	1	0	0	0	0	0	0	0	0	0	0	0	0	0	0	0	0	0	0	0	0	1	0
20	142859090	2	9	9	0	1	1	1	1	1	1	1	2	0	0	0	1	0	1	1	1	1	1	1	1	0	0
20	142859090	3	9	9	0	2	2	2	2	2	2	2	3	1	0	0	0	1	0	0	0	0	0	0	0	0	0
20	142859090	1	10	10	1	1	1	0	1	1	1	0	0	0	0	0	0	0	1	1	0	1	1	1	0	1	0
20	142859090	2	10	10	0	0	0	1	0	0	0	1	2	0	0	0	1	0	0	0	1	0	0	0	1	0	0
20	142859090	3	10	10	0	2	2	2	2	2	2	2	3	1	0	0	0	1	0	0	0	0	0	0	0	0	0
21	142909099	1	1	1	1	0	0	1	1	1	0	1	0	0	0	0	0	0	0	0	1	1	1	0	1	1	0
21	142909099	2	1	1	0	1	1	0	0	0	1	0	1	0	0	1	0	0	1	1	0	0	0	1	0	0	1
21	142909099	3	1	1	0	2	2	2	2	2	2	2	3	1	0	0	0	1	0	0	0	0	0	0	0	0	0
21	142909099	1	2	2	0	1	0	1	1	0	1	0	1	0	0	1	0	0	1	0	1	1	0	1	0	0	1
21	142909099	2	2	2	1	0	1	0	0	1	0	1	0	0	0	0	0	0	0	1	0	0	1	0	1	1	0
21	142909099	3	2	2	0	2	2	2	2	2	2	2	3	1	0	0	0	1	0	0	0	0	0	0	0	0	0
21	142909099	1	3	3	1	0	1	1	1	0	0	0	2	0	0	0	1	0	0	1	1	1	0	0	0	0	0
21	142909099	2	3	3	0	1	0	0	0	1	1	1	0	0	0	0	0	0	1	0	0	0	1	1	1	1	0
21	142909099	3	3	3	0	2	2	2	2	2	2	2	3	1	0	0	0	1	0	0	0	0	0	0	0	0	0
21	142909099	1	4	4	1	1	0	0	0	1	0	1	1	0	0	1	0	0	1	0	0	0	1	0	1	0	1
21	142909099	2	4	4	0	0	1	1	1	0	1	0	0	0	0	0	0	0	0	1	1	1	0	1	0	1	0
21	142909099	3	4	4	0	2	2	2	2	2	2	2	3	1	0	0	0	1	0	0	0	0	0	0	0	0	0
21	142909099	1	5	5	1	1	1	1	0	0	0	1	0	0	0	0	0	0	1	1	1	0	0	0	1	1	0
21	142909099	2	5	5	0	0	0	0	1	1	1	0	1	0	0	1	0	0	0	0	0	1	1	1	0	0	1
21	142909099	3	5	5	0	2	2	2	2	2	2	2	3	1	0	0	0	1	0	0	0	0	0	0	0	0	0
21	142909099	1	6	6	0	0	1	1	0	1	1	1	1	0	0	1	0	0	0	1	1	0	1	1	1	0	1
21	142909099	2	6	6	1	1	0	0	1	0	0	0	2	0	0	0	1	0	1	0	0	1	0	0	0	0	0
21	142909099	3	6	6	0	2	2	2	2	2	2	2	3	1	0	0	0	1	0	0	0	0	0	0	0	0	0
21	142909099	1	7	7	0	1	0	0	0	1	1	0	2	0	0	0	1	0	1	0	0	0	1	1	0	0	0
21	142909099	2	7	7	1	0	1	1	1	0	0	1	1	0	0	1	0	0	0	1	1	1	0	0	1	0	1
21	142909099	3	7	7	0	2	2	2	2	2	2	2	3	1	0	0	0	1	0	0	0	0	0	0	0	0	0
21	142909099	1	8	8	0	0	1	0	1	0	1	1	2	0	0	0	1	0	0	1	0	1	0	1	1	0	0
21	142909099	2	8	8	1	1	0	1	0	1	0	0	0	0	0	0	0	0	1	0	1	0	1	0	0	1	0
21	142909099	3	8	8	0	2	2	2	2	2	2	2	3	1	0	0	0	1	0	0	0	0	0	0	0	0	0
21	142909099	1	9	9	1	0	0	0	0	0	0	0	0	0	0	0	0	0	0	0	0	0	0	0	0	1	0
21	142909099	2	9	9	0	1	1	1	1	1	1	1	2	0	0	0	1	0	1	1	1	1	1	1	1	0	0
21	142909099	3	9	9	0	2	2	2	2	2	2	2	3	1	0	0	0	1	0	0	0	0	0	0	0	0	0
21	142909099	1	10	10	0	1	1	0	1	1	1	0	0	0	0	0	0	0	1	1	0	1	1	1	0	1	0
21	142909099	2	10	10	1	0	0	1	0	0	0	1	2	0	0	0	1	0	0	0	1	0	0	0	1	0	0
21	142909099	3	10	10	0	2	2	2	2	2	2	2	3	1	0	0	0	1	0	0	0	0	0	0	0	0	0
22	142910081	1	1	1	1	0	0	1	1	1	0	1	0	0	0	0	0	0	0	0	1	1	1	0	1	1	0
22	142910081	2	1	1	0	1	1	0	0	0	1	0	1	0	0	1	0	0	1	1	0	0	0	1	0	0	1
22	142910081	3	1	1	0	2	2	2	2	2	2	2	3	1	0	0	0	1	0	0	0	0	0	0	0	0	0
22	142910081	1	2	2	0	1	0	1	1	0	1	0	1	0	0	1	0	0	1	0	1	1	0	1	0	0	1
22	142910081	2	2	2	1	0	1	0	0	1	0	1	0	0	0	0	0	0	0	1	0	0	1	0	1	1	0
22	142910081	3	2	2	0	2	2	2	2	2	2	2	3	1	0	0	0	1	0	0	0	0	0	0	0	0	0
22	142910081	1	3	3	0	0	1	1	1	0	0	0	2	0	0	0	1	0	0	1	1	1	0	0	0	0	0
22	142910081	2	3	3	0	1	0	0	0	1	1	1	0	0	0	0	0	0	1	0	0	0	1	1	1	1	0
22	142910081	3	3	3	1	2	2	2	2	2	2	2	3	1	1	0	0	1	0	0	0	0	0	0	0	0	0
22	142910081	1	4	4	0	1	0	0	0	1	0	1	1	0	0	1	0	0	1	0	0	0	1	0	1	0	1
22	142910081	2	4	4	1	0	1	1	1	0	1	0	0	0	0	0	0	0	0	1	1	1	0	1	0	1	0
22	142910081	3	4	4	0	2	2	2	2	2	2	2	3	1	0	0	0	1	0	0	0	0	0	0	0	0	0
22	142910081	1	5	5	1	1	1	1	0	0	0	1	0	0	0	0	0	0	1	1	1	0	0	0	1	1	0
22	142910081	2	5	5	0	0	0	0	1	1	1	0	1	0	0	1	0	0	0	0	0	1	1	1	0	0	1
22	142910081	3	5	5	0	2	2	2	2	2	2	2	3	1	0	0	0	1	0	0	0	0	0	0	0	0	0
22	142910081	1	6	6	0	0	1	1	0	1	1	1	1	0	0	1	0	0	0	1	1	0	1	1	1	0	1
22	142910081	2	6	6	1	1	0	0	1	0	0	0	2	0	0	0	1	0	1	0	0	1	0	0	0	0	0
22	142910081	3	6	6	0	2	2	2	2	2	2	2	3	1	0	0	0	1	0	0	0	0	0	0	0	0	0
22	142910081	1	7	7	0	1	0	0	0	1	1	0	2	0	0	0	1	0	1	0	0	0	1	1	0	0	0
22	142910081	2	7	7	1	0	1	1	1	0	0	1	1	0	0	1	0	0	0	1	1	1	0	0	1	0	1
22	142910081	3	7	7	0	2	2	2	2	2	2	2	3	1	0	0	0	1	0	0	0	0	0	0	0	0	0
22	142910081	1	8	8	1	0	1	0	1	0	1	1	2	0	0	0	1	0	0	1	0	1	0	1	1	0	0
22	142910081	2	8	8	0	1	0	1	0	1	0	0	0	0	0	0	0	0	1	0	1	0	1	0	0	1	0
22	142910081	3	8	8	0	2	2	2	2	2	2	2	3	1	0	0	0	1	0	0	0	0	0	0	0	0	0
22	142910081	1	9	9	0	0	0	0	0	0	0	0	0	0	0	0	0	0	0	0	0	0	0	0	0	1	0
22	142910081	2	9	9	1	1	1	1	1	1	1	1	2	0	0	0	1	0	1	1	1	1	1	1	1	0	0
22	142910081	3	9	9	0	2	2	2	2	2	2	2	3	1	0	0	0	1	0	0	0	0	0	0	0	0	0
22	142910081	1	10	10	0	1	1	0	1	1	1	0	0	0	0	0	0	0	1	1	0	1	1	1	0	1	0
22	142910081	2	10	10	1	0	0	1	0	0	0	1	2	0	0	0	1	0	0	0	1	0	0	0	1	0	0
22	142910081	3	10	10	0	2	2	2	2	2	2	2	3	1	0	0	0	1	0	0	0	0	0	0	0	0	0
23	142910291	1	1	1	0	0	0	1	1	1	0	1	0	0	0	0	0	0	0	0	1	1	1	0	1	1	0
23	142910291	2	1	1	1	1	1	0	0	0	1	0	1	0	0	1	0	0	1	1	0	0	0	1	0	0	1
23	142910291	3	1	1	0	2	2	2	2	2	2	2	3	1	0	0	0	1	0	0	0	0	0	0	0	0	0
23	142910291	1	2	2	1	1	0	1	1	0	1	0	1	0	0	1	0	0	1	0	1	1	0	1	0	0	1
23	142910291	2	2	2	0	0	1	0	0	1	0	1	0	0	0	0	0	0	0	1	0	0	1	0	1	1	0
23	142910291	3	2	2	0	2	2	2	2	2	2	2	3	1	0	0	0	1	0	0	0	0	0	0	0	0	0
23	142910291	1	3	3	1	0	1	1	1	0	0	0	2	0	0	0	1	0	0	1	1	1	0	0	0	0	0
23	142910291	2	3	3	0	1	0	0	0	1	1	1	0	0	0	0	0	0	1	0	0	0	1	1	1	1	0
23	142910291	3	3	3	0	2	2	2	2	2	2	2	3	1	0	0	0	1	0	0	0	0	0	0	0	0	0
23	142910291	1	4	4	0	1	0	0	0	1	0	1	1	0	0	1	0	0	1	0	0	0	1	0	1	0	1
23	142910291	2	4	4	1	0	1	1	1	0	1	0	0	0	0	0	0	0	0	1	1	1	0	1	0	1	0
23	142910291	3	4	4	0	2	2	2	2	2	2	2	3	1	0	0	0	1	0	0	0	0	0	0	0	0	0
23	142910291	1	5	5	0	1	1	1	0	0	0	1	0	0	0	0	0	0	1	1	1	0	0	0	1	1	0
23	142910291	2	5	5	1	0	0	0	1	1	1	0	1	0	0	1	0	0	0	0	0	1	1	1	0	0	1
23	142910291	3	5	5	0	2	2	2	2	2	2	2	3	1	0	0	0	1	0	0	0	0	0	0	0	0	0
23	142910291	1	6	6	1	0	1	1	0	1	1	1	1	0	0	1	0	0	0	1	1	0	1	1	1	0	1
23	142910291	2	6	6	0	1	0	0	1	0	0	0	2	0	0	0	1	0	1	0	0	1	0	0	0	0	0
23	142910291	3	6	6	0	2	2	2	2	2	2	2	3	1	0	0	0	1	0	0	0	0	0	0	0	0	0
23	142910291	1	7	7	1	1	0	0	0	1	1	0	2	0	0	0	1	0	1	0	0	0	1	1	0	0	0
23	142910291	2	7	7	0	0	1	1	1	0	0	1	1	0	0	1	0	0	0	1	1	1	0	0	1	0	1
23	142910291	3	7	7	0	2	2	2	2	2	2	2	3	1	0	0	0	1	0	0	0	0	0	0	0	0	0
23	142910291	1	8	8	1	0	1	0	1	0	1	1	2	0	0	0	1	0	0	1	0	1	0	1	1	0	0
23	142910291	2	8	8	0	1	0	1	0	1	0	0	0	0	0	0	0	0	1	0	1	0	1	0	0	1	0
23	142910291	3	8	8	0	2	2	2	2	2	2	2	3	1	0	0	0	1	0	0	0	0	0	0	0	0	0
23	142910291	1	9	9	0	0	0	0	0	0	0	0	0	0	0	0	0	0	0	0	0	0	0	0	0	1	0
23	142910291	2	9	9	1	1	1	1	1	1	1	1	2	0	0	0	1	0	1	1	1	1	1	1	1	0	0
23	142910291	3	9	9	0	2	2	2	2	2	2	2	3	1	0	0	0	1	0	0	0	0	0	0	0	0	0
23	142910291	1	10	10	1	1	1	0	1	1	1	0	0	0	0	0	0	0	1	1	0	1	1	1	0	1	0
23	142910291	2	10	10	0	0	0	1	0	0	0	1	2	0	0	0	1	0	0	0	1	0	0	0	1	0	0
23	142910291	3	10	10	0	2	2	2	2	2	2	2	3	1	0	0	0	1	0	0	0	0	0	0	0	0	0
24	142911257	1	1	1	0	0	0	1	1	1	0	1	0	0	0	0	0	0	0	0	1	1	1	0	1	1	0
24	142911257	2	1	1	1	1	1	0	0	0	1	0	1	0	0	1	0	0	1	1	0	0	0	1	0	0	1
24	142911257	3	1	1	0	2	2	2	2	2	2	2	3	1	0	0	0	1	0	0	0	0	0	0	0	0	0
24	142911257	1	2	2	1	1	0	1	1	0	1	0	1	0	0	1	0	0	1	0	1	1	0	1	0	0	1
24	142911257	2	2	2	0	0	1	0	0	1	0	1	0	0	0	0	0	0	0	1	0	0	1	0	1	1	0
24	142911257	3	2	2	0	2	2	2	2	2	2	2	3	1	0	0	0	1	0	0	0	0	0	0	0	0	0
24	142911257	1	3	3	1	0	1	1	1	0	0	0	2	0	0	0	1	0	0	1	1	1	0	0	0	0	0
24	142911257	2	3	3	0	1	0	0	0	1	1	1	0	0	0	0	0	0	1	0	0	0	1	1	1	1	0
24	142911257	3	3	3	0	2	2	2	2	2	2	2	3	1	0	0	0	1	0	0	0	0	0	0	0	0	0
24	142911257	1	4	4	0	1	0	0	0	1	0	1	1	0	0	1	0	0	1	0	0	0	1	0	1	0	1
24	142911257	2	4	4	1	0	1	1	1	0	1	0	0	0	0	0	0	0	0	1	1	1	0	1	0	1	0
24	142911257	3	4	4	0	2	2	2	2	2	2	2	3	1	0	0	0	1	0	0	0	0	0	0	0	0	0
24	142911257	1	5	5	0	1	1	1	0	0	0	1	0	0	0	0	0	0	1	1	1	0	0	0	1	1	0
24	142911257	2	5	5	1	0	0	0	1	1	1	0	1	0	0	1	0	0	0	0	0	1	1	1	0	0	1
24	142911257	3	5	5	0	2	2	2	2	2	2	2	3	1	0	0	0	1	0	0	0	0	0	0	0	0	0
24	142911257	1	6	6	1	0	1	1	0	1	1	1	1	0	0	1	0	0	0	1	1	0	1	1	1	0	1
24	142911257	2	6	6	0	1	0	0	1	0	0	0	2	0	0	0	1	0	1	0	0	1	0	0	0	0	0
24	142911257	3	6	6	0	2	2	2	2	2	2	2	3	1	0	0	0	1	0	0	0	0	0	0	0	0	0
24	142911257	1	7	7	1	1	0	0	0	1	1	0	2	0	0	0	1	0	1	0	0	0	1	1	0	0	0
24	142911257	2	7	7	0	0	1	1	1	0	0	1	1	0	0	1	0	0	0	1	1	1	0	0	1	0	1
24	142911257	3	7	7	0	2	2	2	2	2	2	2	3	1	0	0	0	1	0	0	0	0	0	0	0	0	0
24	142911257	1	8	8	1	0	1	0	1	0	1	1	2	0	0	0	1	0	0	1	0	1	0	1	1	0	0
24	142911257	2	8	8	0	1	0	1	0	1	0	0	0	0	0	0	0	0	1	0	1	0	1	0	0	1	0
24	142911257	3	8	8	0	2	2	2	2	2	2	2	3	1	0	0	0	1	0	0	0	0	0	0	0	0	0
24	142911257	1	9	9	0	0	0	0	0	0	0	0	0	0	0	0	0	0	0	0	0	0	0	0	0	1	0
24	142911257	2	9	9	1	1	1	1	1	1	1	1	2	0	0	0	1	0	1	1	1	1	1	1	1	0	0
24	142911257	3	9	9	0	2	2	2	2	2	2	2	3	1	0	0	0	1	0	0	0	0	0	0	0	0	0
24	142911257	1	10	10	1	1	1	0	1	1	1	0	0	0	0	0	0	0	1	1	0	1	1	1	0	1	0
24	142911257	2	10	10	0	0	0	1	0	0	0	1	2	0	0	0	1	0	0	0	1	0	0	0	1	0	0
24	142911257	3	10	10	0	2	2	2	2	2	2	2	3	1	0	0	0	1	0	0	0	0	0	0	0	0	0
25	142912161	1	1	1	0	0	0	1	1	1	0	1	0	0	0	0	0	0	0	0	1	1	1	0	1	1	0
25	142912161	2	1	1	1	1	1	0	0	0	1	0	1	0	0	1	0	0	1	1	0	0	0	1	0	0	1
25	142912161	3	1	1	0	2	2	2	2	2	2	2	3	1	0	0	0	1	0	0	0	0	0	0	0	0	0
25	142912161	1	2	2	1	1	0	1	1	0	1	0	1	0	0	1	0	0	1	0	1	1	0	1	0	0	1
25	142912161	2	2	2	0	0	1	0	0	1	0	1	0	0	0	0	0	0	0	1	0	0	1	0	1	1	0
25	142912161	3	2	2	0	2	2	2	2	2	2	2	3	1	0	0	0	1	0	0	0	0	0	0	0	0	0
25	142912161	1	3	3	0	0	1	1	1	0	0	0	2	0	0	0	1	0	0	1	1	1	0	0	0	0	0
25	142912161	2	3	3	1	1	0	0	0	1	1	1	0	0	0	0	0	0	1	0	0	0	1	1	1	1	0
25	142912161	3	3	3	0	2	2	2	2	2	2	2	3	1	0	0	0	1	0	0	0	0	0	0	0	0	0
25	142912161	1	4	4	0	1	0	0	0	1	0	1	1	0	0	1	0	0	1	0	0	0	1	0	1	0	1
25	142912161	2	4	4	1	0	1	1	1	0	1	0	0	0	0	0	0	0	0	1	1	1	0	1	0	1	0
25	142912161	3	4	4	0	2	2	2	2	2	2	2	3	1	0	0	0	1	0	0	0	0	0	0	0	0	0
25	142912161	1	5	5	0	1	1	1	0	0	0	1	0	0	0	0	0	0	1	1	1	0	0	0	1	1	0
25	142912161	2	5	5	1	0	0	0	1	1	1	0	1	0	0	1	0	0	0	0	0	1	1	1	0	0	1
25	142912161	3	5	5	0	2	2	2	2	2	2	2	3	1	0	0	0	1	0	0	0	0	0	0	0	0	0
25	142912161	1	6	6	1	0	1	1	0	1	1	1	1	0	0	1	0	0	0	1	1	0	1	1	1	0	1
25	142912161	2	6	6	0	1	0	0	1	0	0	0	2	0	0	0	1	0	1	0	0	1	0	0	0	0	0
25	142912161	3	6	6	0	2	2	2	2	2	2	2	3	1	0	0	0	1	0	0	0	0	0	0	0	0	0
25	142912161	1	7	7	1	1	0	0	0	1	1	0	2	0	0	0	1	0	1	0	0	0	1	1	0	0	0
25	142912161	2	7	7	0	0	1	1	1	0	0	1	1	0	0	1	0	0	0	1	1	1	0	0	1	0	1
25	142912161	3	7	7	0	2	2	2	2	2	2	2	3	1	0	0	0	1	0	0	0	0	0	0	0	0	0
25	142912161	1	8	8	0	0	1	0	1	0	1	1	2	0	0	0	1	0	0	1	0	1	0	1	1	0	0
25	142912161	2	8	8	1	1	0	1	0	1	0	0	0	0	0	0	0	0	1	0	1	0	1	0	0	1	0
25	142912161	3	8	8	0	2	2	2	2	2	2	2	3	1	0	0	0	1	0	0	0	0	0	0	0	0	0
25	142912161	1	9	9	0	0	0	0	0	0	0	0	0	0	0	0	0	0	0	0	0	0	0	0	0	1	0
25	142912161	2	9	9	1	1	1	1	1	1	1	1	2	0	0	0	1	0	1	1	1	1	1	1	1	0	0
25	142912161	3	9	9	0	2	2	2	2	2	2	2	3	1	0	0	0	1	0	0	0	0	0	0	0	0	0
25	142912161	1	10	10	1	1	1	0	1	1	1	0	0	0	0	0	0	0	1	1	0	1	1	1	0	1	0
25	142912161	2	10	10	0	0	0	1	0	0	0	1	2	0	0	0	1	0	0	0	1	0	0	0	1	0	0
25	142912161	3	10	10	0	2	2	2	2	2	2	2	3	1	0	0	0	1	0	0	0	0	0	0	0	0	0
26	142912305	1	1	1	0	0	0	1	1	1	0	1	0	0	0	0	0	0	0	0	1	1	1	0	1	1	0
26	142912305	2	1	1	1	1	1	0	0	0	1	0	1	0	0	1	0	0	1	1	0	0	0	1	0	0	1
26	142912305	3	1	1	0	2	2	2	2	2	2	2	3	1	0	0	0	1	0	0	0	0	0	0	0	0	0
26	142912305	1	2	2	1	1	0	1	1	0	1	0	1	0	0	1	0	0	1	0	1	1	0	1	0	0	1
26	142912305	2	2	2	0	0	1	0	0	1	0	1	0	0	0	0	0	0	0	1	0	0	1	0	1	1	0
26	142912305	3	2	2	0	2	2	2	2	2	2	2	3	1	0	0	0	1	0	0	0	0	0	0	0	0	0
26	142912305	1	3	3	0	0	1	1	1	0	0	0	2	0	0	0	1	0	0	1	1	1	0	0	0	0	0
26	142912305	2	3	3	1	1	0	0	0	1	1	1	0	0	0	0	0	0	1	0	0	0	1	1	1	1	0
26	142912305	3	3	3	0	2	2	2	2	2	2	2	3	1	0	0	0	1	0	0	0	0	0	0	0	0	0
26	142912305	1	4	4	0	1	0	0	0	1	0	1	1	0	0	1	0	0	1	0	0	0	1	0	1	0	1
26	142912305	2	4	4	1	0	1	1	1	0	1	0	0	0	0	0	0	0	0	1	1	1	0	1	0	1	0
26	142912305	3	4	4	0	2	2	2	2	2	2	2	3	1	0	0	0	1	0	0	0	0	0	0	0	0	0
26	142912305	1	5	5	0	1	1	1	0	0	0	1	0	0	0	0	0	0	1	1	1	0	0	0	1	1	0
26	142912305	2	5	5	1	0	0	0	1	1	1	0	1	0	0	1	0	0	0	0	0	1	1	1	0	0	1
26	142912305	3	5	5	0	2	2	2	2	2	2	2	3	1	0	0	0	1	0	0	0	0	0	0	0	0	0
26	142912305	1	6	6	0	0	1	1	0	1	1	1	1	0	0	1	0	0	0	1	1	0	1	1	1	0	1
26	142912305	2	6	6	1	1	0	0	1	0	0	0	2	0	0	0	1	0	1	0	0	1	0	0	0	0	0
26	142912305	3	6	6	0	2	2	2	2	2	2	2	3	1	0	0	0	1	0	0	0	0	0	0	0	0	0
26	142912305	1	7	7	1	1	0	0	0	1	1	0	2	0	0	0	1	0	1	0	0	0	1	1	0	0	0
26	142912305	2	7	7	0	0	1	1	1	0	0	1	1	0	0	1	0	0	0	1	1	1	0	0	1	0	1
26	142912305	3	7	7	0	2	2	2	2	2	2	2	3	1	0	0	0	1	0	0	0	0	0	0	0	0	0
26	142912305	1	8	8	0	0	1	0	1	0	1	1	2	0	0	0	1	0	0	1	0	1	0	1	1	0	0
26	142912305	2	8	8	0	1	0	1	0	1	0	0	0	0	0	0	0	0	1	0	1	0	1	0	0	1	0
26	142912305	3	8	8	1	2	2	2	2	2	2	2	3	1	1	0	0	1	0	0	0	0	0	0	0	0	0
26	142912305	1	9	9	0	0	0	0	0	0	0	0	0	0	0	0	0	0	0	0	0	0	0	0	0	1	0
26	142912305	2	9	9	1	1	1	1	1	1	1	1	2	0	0	0	1	0	1	1	1	1	1	1	1	0	0
26	142912305	3	9	9	0	2	2	2	2	2	2	2	3	1	0	0	0	1	0	0	0	0	0	0	0	0	0
26	142912305	1	10	10	1	1	1	0	1	1	1	0	0	0	0	0	0	0	1	1	0	1	1	1	0	1	0
26	142912305	2	10	10	0	0	0	1	0	0	0	1	2	0	0	0	1	0	0	0	1	0	0	0	1	0	0
26	142912305	3	10	10	0	2	2	2	2	2	2	2	3	1	0	0	0	1	0	0	0	0	0	0	0	0	0
27	142913950	1	1	1	1	0	0	1	1	1	0	1	0	0	0	0	0	0	0	0	1	1	1	0	1	1	0
27	142913950	2	1	1	0	1	1	0	0	0	1	0	1	0	0	1	0	0	1	1	0	0	0	1	0	0	1
27	142913950	3	1	1	0	2	2	2	2	2	2	2	3	1	0	0	0	1	0	0	0	0	0	0	0	0	0
27	142913950	1	2	2	1	1	0	1	1	0	1	0	1	0	0	1	0	0	1	0	1	1	0	1	0	0	1
27	142913950	2	2	2	0	0	1	0	0	1	0	1	0	0	0	0	0	0	0	1	0	0	1	0	1	1	0
27	142913950	3	2	2	0	2	2	2	2	2	2	2	3	1	0	0	0	1	0	0	0	0	0	0	0	0	0
27	142913950	1	3	3	1	0	1	1	1	0	0	0	2	0	0	0	1	0	0	1	1	1	0	0	0	0	0
27	142913950	2	3	3	0	1	0	0	0	1	1	1	0	0	0	0	0	0	1	0	0	0	1	1	1	1	0
27	142913950	3	3	3	0	2	2	2	2	2	2	2	3	1	0	0	0	1	0	0	0	0	0	0	0	0	0
27	142913950	1	4	4	0	1	0	0	0	1	0	1	1	0	0	1	0	0	1	0	0	0	1	0	1	0	1
27	142913950	2	4	4	1	0	1	1	1	0	1	0	0	0	0	0	0	0	0	1	1	1	0	1	0	1	0
27	142913950	3	4	4	0	2	2	2	2	2	2	2	3	1	0	0	0	1	0	0	0	0	0	0	0	0	0
27	142913950	1	5	5	1	1	1	1	0	0	0	1	0	0	0	0	0	0	1	1	1	0	0	0	1	1	0
27	142913950	2	5	5	0	0	0	0	1	1	1	0	1	0	0	1	0	0	0	0	0	1	1	1	0	0	1
27	142913950	3	5	5	0	2	2	2	2	2	2	2	3	1	0	0	0	1	0	0	0	0	0	0	0	0	0
27	142913950	1	6	6	0	0	1	1	0	1	1	1	1	0	0	1	0	0	0	1	1	0	1	1	1	0	1
27	142913950	2	6	6	1	1	0	0	1	0	0	0	2	0	0	0	1	0	1	0	0	1	0	0	0	0	0
27	142913950	3	6	6	0	2	2	2	2	2	2	2	3	1	0	0	0	1	0	0	0	0	0	0	0	0	0
27	142913950	1	7	7	0	1	0	0	0	1	1	0	2	0	0	0	1	0	1	0	0	0	1	1	0	0	0
27	142913950	2	7	7	1	0	1	1	1	0	0	1	1	0	0	1	0	0	0	1	1	1	0	0	1	0	1
27	142913950	3	7	7	0	2	2	2	2	2	2	2	3	1	0	0	0	1	0	0	0	0	0	0	0	0	0
27	142913950	1	8	8	0	0	1	0	1	0	1	1	2	0	0	0	1	0	0	1	0	1	0	1	1	0	0
27	142913950	2	8	8	1	1	0	1	0	1	0	0	0	0	0	0	0	0	1	0	1	0	1	0	0	1	0
27	142913950	3	8	8	0	2	2	2	2	2	2	2	3	1	0	0	0	1	0	0	0	0	0	0	0	0	0
27	142913950	1	9	9	1	0	0	0	0	0	0	0	0	0	0	0	0	0	0	0	0	0	0	0	0	1	0
27	142913950	2	9	9	0	1	1	1	1	1	1	1	2	0	0	0	1	0	1	1	1	1	1	1	1	0	0
27	142913950	3	9	9	0	2	2	2	2	2	2	2	3	1	0	0	0	1	0	0	0	0	0	0	0	0	0
27	142913950	1	10	10	0	1	1	0	1	1	1	0	0	0	0	0	0	0	1	1	0	1	1	1	0	1	0
27	142913950	2	10	10	1	0	0	1	0	0	0	1	2	0	0	0	1	0	0	0	1	0	0	0	1	0	0
27	142913950	3	10	10	0	2	2	2	2	2	2	2	3	1	0	0	0	1	0	0	0	0	0	0	0	0	0
28	142914330	1	1	1	0	0	0	1	1	1	0	1	0	0	0	0	0	0	0	0	1	1	1	0	1	1	0
28	142914330	2	1	1	1	1	1	0	0	0	1	0	1	0	0	1	0	0	1	1	0	0	0	1	0	0	1
28	142914330	3	1	1	0	2	2	2	2	2	2	2	3	1	0	0	0	1	0	0	0	0	0	0	0	0	0
28	142914330	1	2	2	1	1	0	1	1	0	1	0	1	0	0	1	0	0	1	0	1	1	0	1	0	0	1
28	142914330	2	2	2	0	0	1	0	0	1	0	1	0	0	0	0	0	0	0	1	0	0	1	0	1	1	0
28	142914330	3	2	2	0	2	2	2	2	2	2	2	3	1	0	0	0	1	0	0	0	0	0	0	0	0	0
28	142914330	1	3	3	0	0	1	1	1	0	0	0	2	0	0	0	1	0	0	1	1	1	0	0	0	0	0
28	142914330	2	3	3	1	1	0	0	0	1	1	1	0	0	0	0	0	0	1	0	0	0	1	1	1	1	0
28	142914330	3	3	3	0	2	2	2	2	2	2	2	3	1	0	0	0	1	0	0	0	0	0	0	0	0	0
28	142914330	1	4	4	1	1	0	0	0	1	0	1	1	0	0	1	0	0	1	0	0	0	1	0	1	0	1
28	142914330	2	4	4	0	0	1	1	1	0	1	0	0	0	0	0	0	0	0	1	1	1	0	1	0	1	0
28	142914330	3	4	4	0	2	2	2	2	2	2	2	3	1	0	0	0	1	0	0	0	0	0	0	0	0	0
28	142914330	1	5	5	0	1	1	1	0	0	0	1	0	0	0	0	0	0	1	1	1	0	0	0	1	1	0
28	142914330	2	5	5	1	0	0	0	1	1	1	0	1	0	0	1	0	0	0	0	0	1	1	1	0	0	1
28	142914330	3	5	5	0	2	2	2	2	2	2	2	3	1	0	0	0	1	0	0	0	0	0	0	0	0	0
28	142914330	1	6	6	0	0	1	1	0	1	1	1	1	0	0	1	0	0	0	1	1	0	1	1	1	0	1
28	142914330	2	6	6	1	1	0	0	1	0	0	0	2	0	0	0	1	0	1	0	0	1	0	0	0	0	0
28	142914330	3	6	6	0	2	2	2	2	2	2	2	3	1	0	0	0	1	0	0	0	0	0	0	0	0	0
28	142914330	1	7	7	1	1	0	0	0	1	1	0	2	0	0	0	1	0	1	0	0	0	1	1	0	0	0
28	142914330	2	7	7	0	0	1	1	1	0	0	1	1	0	0	1	0	0	0	1	1	1	0	0	1	0	1
28	142914330	3	7	7	0	2	2	2	2	2	2	2	3	1	0	0	0	1	0	0	0	0	0	0	0	0	0
28	142914330	1	8	8	1	0	1	0	1	0	1	1	2	0	0	0	1	0	0	1	0	1	0	1	1	0	0
28	142914330	2	8	8	0	1	0	1	0	1	0	0	0	0	0	0	0	0	1	0	1	0	1	0	0	1	0
28	142914330	3	8	8	0	2	2	2	2	2	2	2	3	1	0	0	0	1	0	0	0	0	0	0	0	0	0
28	142914330	1	9	9	1	0	0	0	0	0	0	0	0	0	0	0	0	0	0	0	0	0	0	0	0	1	0
28	142914330	2	9	9	0	1	1	1	1	1	1	1	2	0	0	0	1	0	1	1	1	1	1	1	1	0	0
28	142914330	3	9	9	0	2	2	2	2	2	2	2	3	1	0	0	0	1	0	0	0	0	0	0	0	0	0
28	142914330	1	10	10	1	1	1	0	1	1	1	0	0	0	0	0	0	0	1	1	0	1	1	1	0	1	0
28	142914330	2	10	10	0	0	0	1	0	0	0	1	2	0	0	0	1	0	0	0	1	0	0	0	1	0	0
28	142914330	3	10	10	0	2	2	2	2	2	2	2	3	1	0	0	0	1	0	0	0	0	0	0	0	0	0
29	142914331	1	1	1	1	0	0	1	1	1	0	1	0	0	0	0	0	0	0	0	1	1	1	0	1	1	0
29	142914331	2	1	1	0	1	1	0	0	0	1	0	1	0	0	1	0	0	1	1	0	0	0	1	0	0	1
29	142914331	3	1	1	0	2	2	2	2	2	2	2	3	1	0	0	0	1	0	0	0	0	0	0	0	0	0
29	142914331	1	2	2	1	1	0	1	1	0	1	0	1	0	0	1	0	0	1	0	1	1	0	1	0	0	1
29	142914331	2	2	2	0	0	1	0	0	1	0	1	0	0	0	0	0	0	0	1	0	0	1	0	1	1	0
29	142914331	3	2	2	0	2	2	2	2	2	2	2	3	1	0	0	0	1	0	0	0	0	0	0	0	0	0
29	142914331	1	3	3	1	0	1	1	1	0	0	0	2	0	0	0	1	0	0	1	1	1	0	0	0	0	0
29	142914331	2	3	3	0	1	0	0	0	1	1	1	0	0	0	0	0	0	1	0	0	0	1	1	1	1	0
29	142914331	3	3	3	0	2	2	2	2	2	2	2	3	1	0	0	0	1	0	0	0	0	0	0	0	0	0
29	142914331	1	4	4	1	1	0	0	0	1	0	1	1	0	0	1	0	0	1	0	0	0	1	0	1	0	1
29	142914331	2	4	4	0	0	1	1	1	0	1	0	0	0	0	0	0	0	0	1	1	1	0	1	0	1	0
29	142914331	3	4	4	0	2	2	2	2	2	2	2	3	1	0	0	0	1	0	0	0	0	0	0	0	0	0
29	142914331	1	5	5	0	1	1	1	0	0	0	1	0	0	0	0	0	0	1	1	1	0	0	0	1	1	0
29	142914331	2	5	5	1	0	0	0	1	1	1	0	1	0	0	1	0	0	0	0	0	1	1	1	0	0	1
29	142914331	3	5	5	0	2	2	2	2	2	2	2	3	1	0	0	0	1	0	0	0	0	0	0	0	0	0
29	142914331	1	6	6	0	0	1	1	0	1	1	1	1	0	0	1	0	0	0	1	1	0	1	1	1	0	1
29	142914331	2	6	6	1	1	0	0	1	0	0	0	2	0	0	0	1	0	1	0	0	1	0	0	0	0	0
29	142914331	3	6	6	0	2	2	2	2	2	2	2	3	1	0	0	0	1	0	0	0	0	0	0	0	0	0
29	142914331	1	7	7	1	1	0	0	0	1	1	0	2	0	0	0	1	0	1	0	0	0	1	1	0	0	0
29	142914331	2	7	7	0	0	1	1	1	0	0	1	1	0	0	1	0	0	0	1	1	1	0	0	1	0	1
29	142914331	3	7	7	0	2	2	2	2	2	2	2	3	1	0	0	0	1	0	0	0	0	0	0	0	0	0
29	142914331	1	8	8	1	0	1	0	1	0	1	1	2	0	0	0	1	0	0	1	0	1	0	1	1	0	0
29	142914331	2	8	8	0	1	0	1	0	1	0	0	0	0	0	0	0	0	1	0	1	0	1	0	0	1	0
29	142914331	3	8	8	0	2	2	2	2	2	2	2	3	1	0	0	0	1	0	0	0	0	0	0	0	0	0
29	142914331	1	9	9	0	0	0	0	0	0	0	0	0	0	0	0	0	0	0	0	0	0	0	0	0	1	0
29	142914331	2	9	9	1	1	1	1	1	1	1	1	2	0	0	0	1	0	1	1	1	1	1	1	1	0	0
29	142914331	3	9	9	0	2	2	2	2	2	2	2	3	1	0	0	0	1	0	0	0	0	0	0	0	0	0
29	142914331	1	10	10	0	1	1	0	1	1	1	0	0	0	0	0	0	0	1	1	0	1	1	1	0	1	0
29	142914331	2	10	10	1	0	0	1	0	0	0	1	2	0	0	0	1	0	0	0	1	0	0	0	1	0	0
29	142914331	3	10	10	0	2	2	2	2	2	2	2	3	1	0	0	0	1	0	0	0	0	0	0	0	0	0
30	142914555	1	1	1	0	0	0	1	1	1	0	1	0	0	0	0	0	0	0	0	1	1	1	0	1	1	0
30	142914555	2	1	1	1	1	1	0	0	0	1	0	1	0	0	1	0	0	1	1	0	0	0	1	0	0	1
30	142914555	3	1	1	0	2	2	2	2	2	2	2	3	1	0	0	0	1	0	0	0	0	0	0	0	0	0
30	142914555	1	2	2	1	1	0	1	1	0	1	0	1	0	0	1	0	0	1	0	1	1	0	1	0	0	1
30	142914555	2	2	2	0	0	1	0	0	1	0	1	0	0	0	0	0	0	0	1	0	0	1	0	1	1	0
30	142914555	3	2	2	0	2	2	2	2	2	2	2	3	1	0	0	0	1	0	0	0	0	0	0	0	0	0
30	142914555	1	3	3	1	0	1	1	1	0	0	0	2	0	0	0	1	0	0	1	1	1	0	0	0	0	0
30	142914555	2	3	3	0	1	0	0	0	1	1	1	0	0	0	0	0	0	1	0	0	0	1	1	1	1	0
30	142914555	3	3	3	0	2	2	2	2	2	2	2	3	1	0	0	0	1	0	0	0	0	0	0	0	0	0
30	142914555	1	4	4	0	1	0	0	0	1	0	1	1	0	0	1	0	0	1	0	0	0	1	0	1	0	1
30	142914555	2	4	4	0	0	1	1	1	0	1	0	0	0	0	0	0	0	0	1	1	1	0	1	0	1	0
30	142914555	3	4	4	1	2	2	2	2	2	2	2	3	1	1	0	0	1	0	0	0	0	0	0	0	0	0
30	142914555	1	5	5	0	1	1	1	0	0	0	1	0	0	0	0	0	0	1	1	1	0	0	0	1	1	0
30	142914555	2	5	5	1	0	0	0	1	1	1	0	1	0	0	1	0	0	0	0	0	1	1	1	0	0	1
30	142914555	3	5	5	0	2	2	2	2	2	2	2	3	1	0	0	0	1	0	0	0	0	0	0	0	0	0
30	142914555	1	6	6	1	0	1	1	0	1	1	1	1	0	0	1	0	0	0	1	1	0	1	1	1	0	1
30	142914555	2	6	6	0	1	0	0	1	0	0	0	2	0	0	0	1	0	1	0	0	1	0	0	0	0	0
30	142914555	3	6	6	0	2	2	2	2	2	2	2	3	1	0	0	0	1	0	0	0	0	0	0	0	0	0
30	142914555	1	7	7	0	1	0	0	0	1	1	0	2	0	0	0	1	0	1	0	0	0	1	1	0	0	0
30	142914555	2	7	7	0	0	1	1	1	0	0	1	1	0	0	1	0	0	0	1	1	1	0	0	1	0	1
30	142914555	3	7	7	1	2	2	2	2	2	2	2	3	1	1	0	0	1	0	0	0	0	0	0	0	0	0
30	142914555	1	8	8	0	0	1	0	1	0	1	1	2	0	0	0	1	0	0	1	0	1	0	1	1	0	0
30	142914555	2	8	8	1	1	0	1	0	1	0	0	0	0	0	0	0	0	1	0	1	0	1	0	0	1	0
30	142914555	3	8	8	0	2	2	2	2	2	2	2	3	1	0	0	0	1	0	0	0	0	0	0	0	0	0
30	142914555	1	9	9	0	0	0	0	0	0	0	0	0	0	0	0	0	0	0	0	0	0	0	0	0	1	0
30	142914555	2	9	9	1	1	1	1	1	1	1	1	2	0	0	0	1	0	1	1	1	1	1	1	1	0	0
30	142914555	3	9	9	0	2	2	2	2	2	2	2	3	1	0	0	0	1	0	0	0	0	0	0	0	0	0
30	142914555	1	10	10	0	1	1	0	1	1	1	0	0	0	0	0	0	0	1	1	0	1	1	1	0	1	0
30	142914555	2	10	10	1	0	0	1	0	0	0	1	2	0	0	0	1	0	0	0	1	0	0	0	1	0	0
30	142914555	3	10	10	0	2	2	2	2	2	2	2	3	1	0	0	0	1	0	0	0	0	0	0	0	0	0
31	143025958	1	1	1	1	0	0	1	1	1	0	1	0	0	0	0	0	0	0	0	1	1	1	0	1	1	0
31	143025958	2	1	1	0	1	1	0	0	0	1	0	1	0	0	1	0	0	1	1	0	0	0	1	0	0	1
31	143025958	3	1	1	0	2	2	2	2	2	2	2	3	1	0	0	0	1	0	0	0	0	0	0	0	0	0
31	143025958	1	2	2	0	1	0	1	1	0	1	0	1	0	0	1	0	0	1	0	1	1	0	1	0	0	1
31	143025958	2	2	2	1	0	1	0	0	1	0	1	0	0	0	0	0	0	0	1	0	0	1	0	1	1	0
31	143025958	3	2	2	0	2	2	2	2	2	2	2	3	1	0	0	0	1	0	0	0	0	0	0	0	0	0
31	143025958	1	3	3	1	0	1	1	1	0	0	0	2	0	0	0	1	0	0	1	1	1	0	0	0	0	0
31	143025958	2	3	3	0	1	0	0	0	1	1	1	0	0	0	0	0	0	1	0	0	0	1	1	1	1	0
31	143025958	3	3	3	0	2	2	2	2	2	2	2	3	1	0	0	0	1	0	0	0	0	0	0	0	0	0
31	143025958	1	4	4	1	1	0	0	0	1	0	1	1	0	0	1	0	0	1	0	0	0	1	0	1	0	1
31	143025958	2	4	4	0	0	1	1	1	0	1	0	0	0	0	0	0	0	0	1	1	1	0	1	0	1	0
31	143025958	3	4	4	0	2	2	2	2	2	2	2	3	1	0	0	0	1	0	0	0	0	0	0	0	0	0
31	143025958	1	5	5	0	1	1	1	0	0	0	1	0	0	0	0	0	0	1	1	1	0	0	0	1	1	0
31	143025958	2	5	5	1	0	0	0	1	1	1	0	1	0	0	1	0	0	0	0	0	1	1	1	0	0	1
31	143025958	3	5	5	0	2	2	2	2	2	2	2	3	1	0	0	0	1	0	0	0	0	0	0	0	0	0
31	143025958	1	6	6	1	0	1	1	0	1	1	1	1	0	0	1	0	0	0	1	1	0	1	1	1	0	1
31	143025958	2	6	6	0	1	0	0	1	0	0	0	2	0	0	0	1	0	1	0	0	1	0	0	0	0	0
31	143025958	3	6	6	0	2	2	2	2	2	2	2	3	1	0	0	0	1	0	0	0	0	0	0	0	0	0
31	143025958	1	7	7	0	1	0	0	0	1	1	0	2	0	0	0	1	0	1	0	0	0	1	1	0	0	0
31	143025958	2	7	7	1	0	1	1	1	0	0	1	1	0	0	1	0	0	0	1	1	1	0	0	1	0	1
31	143025958	3	7	7	0	2	2	2	2	2	2	2	3	1	0	0	0	1	0	0	0	0	0	0	0	0	0
31	143025958	1	8	8	0	0	1	0	1	0	1	1	2	0	0	0	1	0	0	1	0	1	0	1	1	0	0
31	143025958	2	8	8	1	1	0	1	0	1	0	0	0	0	0	0	0	0	1	0	1	0	1	0	0	1	0
31	143025958	3	8	8	0	2	2	2	2	2	2	2	3	1	0	0	0	1	0	0	0	0	0	0	0	0	0
31	143025958	1	9	9	1	0	0	0	0	0	0	0	0	0	0	0	0	0	0	0	0	0	0	0	0	1	0
31	143025958	2	9	9	0	1	1	1	1	1	1	1	2	0	0	0	1	0	1	1	1	1	1	1	1	0	0
31	143025958	3	9	9	0	2	2	2	2	2	2	2	3	1	0	0	0	1	0	0	0	0	0	0	0	0	0
31	143025958	1	10	10	0	1	1	0	1	1	1	0	0	0	0	0	0	0	1	1	0	1	1	1	0	1	0
31	143025958	2	10	10	1	0	0	1	0	0	0	1	2	0	0	0	1	0	0	0	1	0	0	0	1	0	0
31	143025958	3	10	10	0	2	2	2	2	2	2	2	3	1	0	0	0	1	0	0	0	0	0	0	0	0	0
32	143026418	1	1	1	1	0	0	1	1	1	0	1	0	0	0	0	0	0	0	0	1	1	1	0	1	1	0
32	143026418	2	1	1	0	1	1	0	0	0	1	0	1	0	0	1	0	0	1	1	0	0	0	1	0	0	1
32	143026418	3	1	1	0	2	2	2	2	2	2	2	3	1	0	0	0	1	0	0	0	0	0	0	0	0	0
32	143026418	1	2	2	0	1	0	1	1	0	1	0	1	0	0	1	0	0	1	0	1	1	0	1	0	0	1
32	143026418	2	2	2	1	0	1	0	0	1	0	1	0	0	0	0	0	0	0	1	0	0	1	0	1	1	0
32	143026418	3	2	2	0	2	2	2	2	2	2	2	3	1	0	0	0	1	0	0	0	0	0	0	0	0	0
32	143026418	1	3	3	1	0	1	1	1	0	0	0	2	0	0	0	1	0	0	1	1	1	0	0	0	0	0
32	143026418	2	3	3	0	1	0	0	0	1	1	1	0	0	0	0	0	0	1	0	0	0	1	1	1	1	0
32	143026418	3	3	3	0	2	2	2	2	2	2	2	3	1	0	0	0	1	0	0	0	0	0	0	0	0	0
32	143026418	1	4	4	1	1	0	0	0	1	0	1	1	0	0	1	0	0	1	0	0	0	1	0	1	0	1
32	143026418	2	4	4	0	0	1	1	1	0	1	0	0	0	0	0	0	0	0	1	1	1	0	1	0	1	0
32	143026418	3	4	4	0	2	2	2	2	2	2	2	3	1	0	0	0	1	0	0	0	0	0	0	0	0	0
32	143026418	1	5	5	1	1	1	1	0	0	0	1	0	0	0	0	0	0	1	1	1	0	0	0	1	1	0
32	143026418	2	5	5	0	0	0	0	1	1	1	0	1	0	0	1	0	0	0	0	0	1	1	1	0	0	1
32	143026418	3	5	5	0	2	2	2	2	2	2	2	3	1	0	0	0	1	0	0	0	0	0	0	0	0	0
32	143026418	1	6	6	0	0	1	1	0	1	1	1	1	0	0	1	0	0	0	1	1	0	1	1	1	0	1
32	143026418	2	6	6	1	1	0	0	1	0	0	0	2	0	0	0	1	0	1	0	0	1	0	0	0	0	0
32	143026418	3	6	6	0	2	2	2	2	2	2	2	3	1	0	0	0	1	0	0	0	0	0	0	0	0	0
32	143026418	1	7	7	0	1	0	0	0	1	1	0	2	0	0	0	1	0	1	0	0	0	1	1	0	0	0
32	143026418	2	7	7	1	0	1	1	1	0	0	1	1	0	0	1	0	0	0	1	1	1	0	0	1	0	1
32	143026418	3	7	7	0	2	2	2	2	2	2	2	3	1	0	0	0	1	0	0	0	0	0	0	0	0	0
32	143026418	1	8	8	0	0	1	0	1	0	1	1	2	0	0	0	1	0	0	1	0	1	0	1	1	0	0
32	143026418	2	8	8	1	1	0	1	0	1	0	0	0	0	0	0	0	0	1	0	1	0	1	0	0	1	0
32	143026418	3	8	8	0	2	2	2	2	2	2	2	3	1	0	0	0	1	0	0	0	0	0	0	0	0	0
32	143026418	1	9	9	0	0	0	0	0	0	0	0	0	0	0	0	0	0	0	0	0	0	0	0	0	1	0
32	143026418	2	9	9	1	1	1	1	1	1	1	1	2	0	0	0	1	0	1	1	1	1	1	1	1	0	0
32	143026418	3	9	9	0	2	2	2	2	2	2	2	3	1	0	0	0	1	0	0	0	0	0	0	0	0	0
32	143026418	1	10	10	0	1	1	0	1	1	1	0	0	0	0	0	0	0	1	1	0	1	1	1	0	1	0
32	143026418	2	10	10	1	0	0	1	0	0	0	1	2	0	0	0	1	0	0	0	1	0	0	0	1	0	0
32	143026418	3	10	10	0	2	2	2	2	2	2	2	3	1	0	0	0	1	0	0	0	0	0	0	0	0	0
33	143026419	1	1	1	1	0	0	1	1	1	0	1	0	0	0	0	0	0	0	0	1	1	1	0	1	1	0
33	143026419	2	1	1	0	1	1	0	0	0	1	0	1	0	0	1	0	0	1	1	0	0	0	1	0	0	1
33	143026419	3	1	1	0	2	2	2	2	2	2	2	3	1	0	0	0	1	0	0	0	0	0	0	0	0	0
33	143026419	1	2	2	0	1	0	1	1	0	1	0	1	0	0	1	0	0	1	0	1	1	0	1	0	0	1
33	143026419	2	2	2	1	0	1	0	0	1	0	1	0	0	0	0	0	0	0	1	0	0	1	0	1	1	0
33	143026419	3	2	2	0	2	2	2	2	2	2	2	3	1	0	0	0	1	0	0	0	0	0	0	0	0	0
33	143026419	1	3	3	1	0	1	1	1	0	0	0	2	0	0	0	1	0	0	1	1	1	0	0	0	0	0
33	143026419	2	3	3	0	1	0	0	0	1	1	1	0	0	0	0	0	0	1	0	0	0	1	1	1	1	0
33	143026419	3	3	3	0	2	2	2	2	2	2	2	3	1	0	0	0	1	0	0	0	0	0	0	0	0	0
33	143026419	1	4	4	1	1	0	0	0	1	0	1	1	0	0	1	0	0	1	0	0	0	1	0	1	0	1
33	143026419	2	4	4	0	0	1	1	1	0	1	0	0	0	0	0	0	0	0	1	1	1	0	1	0	1	0
33	143026419	3	4	4	0	2	2	2	2	2	2	2	3	1	0	0	0	1	0	0	0	0	0	0	0	0	0
33	143026419	1	5	5	1	1	1	1	0	0	0	1	0	0	0	0	0	0	1	1	1	0	0	0	1	1	0
33	143026419	2	5	5	0	0	0	0	1	1	1	0	1	0	0	1	0	0	0	0	0	1	1	1	0	0	1
33	143026419	3	5	5	0	2	2	2	2	2	2	2	3	1	0	0	0	1	0	0	0	0	0	0	0	0	0
33	143026419	1	6	6	0	0	1	1	0	1	1	1	1	0	0	1	0	0	0	1	1	0	1	1	1	0	1
33	143026419	2	6	6	1	1	0	0	1	0	0	0	2	0	0	0	1	0	1	0	0	1	0	0	0	0	0
33	143026419	3	6	6	0	2	2	2	2	2	2	2	3	1	0	0	0	1	0	0	0	0	0	0	0	0	0
33	143026419	1	7	7	0	1	0	0	0	1	1	0	2	0	0	0	1	0	1	0	0	0	1	1	0	0	0
33	143026419	2	7	7	1	0	1	1	1	0	0	1	1	0	0	1	0	0	0	1	1	1	0	0	1	0	1
33	143026419	3	7	7	0	2	2	2	2	2	2	2	3	1	0	0	0	1	0	0	0	0	0	0	0	0	0
33	143026419	1	8	8	0	0	1	0	1	0	1	1	2	0	0	0	1	0	0	1	0	1	0	1	1	0	0
33	143026419	2	8	8	1	1	0	1	0	1	0	0	0	0	0	0	0	0	1	0	1	0	1	0	0	1	0
33	143026419	3	8	8	0	2	2	2	2	2	2	2	3	1	0	0	0	1	0	0	0	0	0	0	0	0	0
33	143026419	1	9	9	1	0	0	0	0	0	0	0	0	0	0	0	0	0	0	0	0	0	0	0	0	1	0
33	143026419	2	9	9	0	1	1	1	1	1	1	1	2	0	0	0	1	0	1	1	1	1	1	1	1	0	0
33	143026419	3	9	9	0	2	2	2	2	2	2	2	3	1	0	0	0	1	0	0	0	0	0	0	0	0	0
33	143026419	1	10	10	0	1	1	0	1	1	1	0	0	0	0	0	0	0	1	1	0	1	1	1	0	1	0
33	143026419	2	10	10	1	0	0	1	0	0	0	1	2	0	0	0	1	0	0	0	1	0	0	0	1	0	0
33	143026419	3	10	10	0	2	2	2	2	2	2	2	3	1	0	0	0	1	0	0	0	0	0	0	0	0	0
34	143026849	1	1	1	1	0	0	1	1	1	0	1	0	0	0	0	0	0	0	0	1	1	1	0	1	1	0
34	143026849	2	1	1	0	1	1	0	0	0	1	0	1	0	0	1	0	0	1	1	0	0	0	1	0	0	1
34	143026849	3	1	1	0	2	2	2	2	2	2	2	3	1	0	0	0	1	0	0	0	0	0	0	0	0	0
34	143026849	1	2	2	0	1	0	1	1	0	1	0	1	0	0	1	0	0	1	0	1	1	0	1	0	0	1
34	143026849	2	2	2	1	0	1	0	0	1	0	1	0	0	0	0	0	0	0	1	0	0	1	0	1	1	0
34	143026849	3	2	2	0	2	2	2	2	2	2	2	3	1	0	0	0	1	0	0	0	0	0	0	0	0	0
34	143026849	1	3	3	1	0	1	1	1	0	0	0	2	0	0	0	1	0	0	1	1	1	0	0	0	0	0
34	143026849	2	3	3	0	1	0	0	0	1	1	1	0	0	0	0	0	0	1	0	0	0	1	1	1	1	0
34	143026849	3	3	3	0	2	2	2	2	2	2	2	3	1	0	0	0	1	0	0	0	0	0	0	0	0	0
34	143026849	1	4	4	1	1	0	0	0	1	0	1	1	0	0	1	0	0	1	0	0	0	1	0	1	0	1
34	143026849	2	4	4	0	0	1	1	1	0	1	0	0	0	0	0	0	0	0	1	1	1	0	1	0	1	0
34	143026849	3	4	4	0	2	2	2	2	2	2	2	3	1	0	0	0	1	0	0	0	0	0	0	0	0	0
34	143026849	1	5	5	1	1	1	1	0	0	0	1	0	0	0	0	0	0	1	1	1	0	0	0	1	1	0
34	143026849	2	5	5	0	0	0	0	1	1	1	0	1	0	0	1	0	0	0	0	0	1	1	1	0	0	1
34	143026849	3	5	5	0	2	2	2	2	2	2	2	3	1	0	0	0	1	0	0	0	0	0	0	0	0	0
34	143026849	1	6	6	1	0	1	1	0	1	1	1	1	0	0	1	0	0	0	1	1	0	1	1	1	0	1
34	143026849	2	6	6	0	1	0	0	1	0	0	0	2	0	0	0	1	0	1	0	0	1	0	0	0	0	0
34	143026849	3	6	6	0	2	2	2	2	2	2	2	3	1	0	0	0	1	0	0	0	0	0	0	0	0	0
34	143026849	1	7	7	0	1	0	0	0	1	1	0	2	0	0	0	1	0	1	0	0	0	1	1	0	0	0
34	143026849	2	7	7	1	0	1	1	1	0	0	1	1	0	0	1	0	0	0	1	1	1	0	0	1	0	1
34	143026849	3	7	7	0	2	2	2	2	2	2	2	3	1	0	0	0	1	0	0	0	0	0	0	0	0	0
34	143026849	1	8	8	0	0	1	0	1	0	1	1	2	0	0	0	1	0	0	1	0	1	0	1	1	0	0
34	143026849	2	8	8	1	1	0	1	0	1	0	0	0	0	0	0	0	0	1	0	1	0	1	0	0	1	0
34	143026849	3	8	8	0	2	2	2	2	2	2	2	3	1	0	0	0	1	0	0	0	0	0	0	0	0	0
34	143026849	1	9	9	1	0	0	0	0	0	0	0	0	0	0	0	0	0	0	0	0	0	0	0	0	1	0
34	143026849	2	9	9	0	1	1	1	1	1	1	1	2	0	0	0	1	0	1	1	1	1	1	1	1	0	0
34	143026849	3	9	9	0	2	2	2	2	2	2	2	3	1	0	0	0	1	0	0	0	0	0	0	0	0	0
34	143026849	1	10	10	0	1	1	0	1	1	1	0	0	0	0	0	0	0	1	1	0	1	1	1	0	1	0
34	143026849	2	10	10	1	0	0	1	0	0	0	1	2	0	0	0	1	0	0	0	1	0	0	0	1	0	0
34	143026849	3	10	10	0	2	2	2	2	2	2	2	3	1	0	0	0	1	0	0	0	0	0	0	0	0	0
35	143028869	1	1	1	0	0	0	1	1	1	0	1	0	0	0	0	0	0	0	0	1	1	1	0	1	1	0
35	143028869	2	1	1	1	1	1	0	0	0	1	0	1	0	0	1	0	0	1	1	0	0	0	1	0	0	1
35	143028869	3	1	1	0	2	2	2	2	2	2	2	3	1	0	0	0	1	0	0	0	0	0	0	0	0	0
35	143028869	1	2	2	1	1	0	1	1	0	1	0	1	0	0	1	0	0	1	0	1	1	0	1	0	0	1
35	143028869	2	2	2	0	0	1	0	0	1	0	1	0	0	0	0	0	0	0	1	0	0	1	0	1	1	0
35	143028869	3	2	2	0	2	2	2	2	2	2	2	3	1	0	0	0	1	0	0	0	0	0	0	0	0	0
35	143028869	1	3	3	0	0	1	1	1	0	0	0	2	0	0	0	1	0	0	1	1	1	0	0	0	0	0
35	143028869	2	3	3	1	1	0	0	0	1	1	1	0	0	0	0	0	0	1	0	0	0	1	1	1	1	0
35	143028869	3	3	3	0	2	2	2	2	2	2	2	3	1	0	0	0	1	0	0	0	0	0	0	0	0	0
35	143028869	1	4	4	0	1	0	0	0	1	0	1	1	0	0	1	0	0	1	0	0	0	1	0	1	0	1
35	143028869	2	4	4	1	0	1	1	1	0	1	0	0	0	0	0	0	0	0	1	1	1	0	1	0	1	0
35	143028869	3	4	4	0	2	2	2	2	2	2	2	3	1	0	0	0	1	0	0	0	0	0	0	0	0	0
35	143028869	1	5	5	0	1	1	1	0	0	0	1	0	0	0	0	0	0	1	1	1	0	0	0	1	1	0
35	143028869	2	5	5	1	0	0	0	1	1	1	0	1	0	0	1	0	0	0	0	0	1	1	1	0	0	1
35	143028869	3	5	5	0	2	2	2	2	2	2	2	3	1	0	0	0	1	0	0	0	0	0	0	0	0	0
35	143028869	1	6	6	0	0	1	1	0	1	1	1	1	0	0	1	0	0	0	1	1	0	1	1	1	0	1
35	143028869	2	6	6	1	1	0	0	1	0	0	0	2	0	0	0	1	0	1	0	0	1	0	0	0	0	0
35	143028869	3	6	6	0	2	2	2	2	2	2	2	3	1	0	0	0	1	0	0	0	0	0	0	0	0	0
35	143028869	1	7	7	1	1	0	0	0	1	1	0	2	0	0	0	1	0	1	0	0	0	1	1	0	0	0
35	143028869	2	7	7	0	0	1	1	1	0	0	1	1	0	0	1	0	0	0	1	1	1	0	0	1	0	1
35	143028869	3	7	7	0	2	2	2	2	2	2	2	3	1	0	0	0	1	0	0	0	0	0	0	0	0	0
35	143028869	1	8	8	0	0	1	0	1	0	1	1	2	0	0	0	1	0	0	1	0	1	0	1	1	0	0
35	143028869	2	8	8	1	1	0	1	0	1	0	0	0	0	0	0	0	0	1	0	1	0	1	0	0	1	0
35	143028869	3	8	8	0	2	2	2	2	2	2	2	3	1	0	0	0	1	0	0	0	0	0	0	0	0	0
35	143028869	1	9	9	0	0	0	0	0	0	0	0	0	0	0	0	0	0	0	0	0	0	0	0	0	1	0
35	143028869	2	9	9	1	1	1	1	1	1	1	1	2	0	0	0	1	0	1	1	1	1	1	1	1	0	0
35	143028869	3	9	9	0	2	2	2	2	2	2	2	3	1	0	0	0	1	0	0	0	0	0	0	0	0	0
35	143028869	1	10	10	1	1	1	0	1	1	1	0	0	0	0	0	0	0	1	1	0	1	1	1	0	1	0
35	143028869	2	10	10	0	0	0	1	0	0	0	1	2	0	0	0	1	0	0	0	1	0	0	0	1	0	0
35	143028869	3	10	10	0	2	2	2	2	2	2	2	3	1	0	0	0	1	0	0	0	0	0	0	0	0	0
36	143029329	1	1	1	1	0	0	1	1	1	0	1	0	0	0	0	0	0	0	0	1	1	1	0	1	1	0
36	143029329	2	1	1	0	1	1	0	0	0	1	0	1	0	0	1	0	0	1	1	0	0	0	1	0	0	1
36	143029329	3	1	1	0	2	2	2	2	2	2	2	3	1	0	0	0	1	0	0	0	0	0	0	0	0	0
36	143029329	1	2	2	0	1	0	1	1	0	1	0	1	0	0	1	0	0	1	0	1	1	0	1	0	0	1
36	143029329	2	2	2	1	0	1	0	0	1	0	1	0	0	0	0	0	0	0	1	0	0	1	0	1	1	0
36	143029329	3	2	2	0	2	2	2	2	2	2	2	3	1	0	0	0	1	0	0	0	0	0	0	0	0	0
36	143029329	1	3	3	1	0	1	1	1	0	0	0	2	0	0	0	1	0	0	1	1	1	0	0	0	0	0
36	143029329	2	3	3	0	1	0	0	0	1	1	1	0	0	0	0	0	0	1	0	0	0	1	1	1	1	0
36	143029329	3	3	3	0	2	2	2	2	2	2	2	3	1	0	0	0	1	0	0	0	0	0	0	0	0	0
36	143029329	1	4	4	1	1	0	0	0	1	0	1	1	0	0	1	0	0	1	0	0	0	1	0	1	0	1
36	143029329	2	4	4	0	0	1	1	1	0	1	0	0	0	0	0	0	0	0	1	1	1	0	1	0	1	0
36	143029329	3	4	4	0	2	2	2	2	2	2	2	3	1	0	0	0	1	0	0	0	0	0	0	0	0	0
36	143029329	1	5	5	1	1	1	1	0	0	0	1	0	0	0	0	0	0	1	1	1	0	0	0	1	1	0
36	143029329	2	5	5	0	0	0	0	1	1	1	0	1	0	0	1	0	0	0	0	0	1	1	1	0	0	1
36	143029329	3	5	5	0	2	2	2	2	2	2	2	3	1	0	0	0	1	0	0	0	0	0	0	0	0	0
36	143029329	1	6	6	0	0	1	1	0	1	1	1	1	0	0	1	0	0	0	1	1	0	1	1	1	0	1
36	143029329	2	6	6	1	1	0	0	1	0	0	0	2	0	0	0	1	0	1	0	0	1	0	0	0	0	0
36	143029329	3	6	6	0	2	2	2	2	2	2	2	3	1	0	0	0	1	0	0	0	0	0	0	0	0	0
36	143029329	1	7	7	0	1	0	0	0	1	1	0	2	0	0	0	1	0	1	0	0	0	1	1	0	0	0
36	143029329	2	7	7	1	0	1	1	1	0	0	1	1	0	0	1	0	0	0	1	1	1	0	0	1	0	1
36	143029329	3	7	7	0	2	2	2	2	2	2	2	3	1	0	0	0	1	0	0	0	0	0	0	0	0	0
36	143029329	1	8	8	0	0	1	0	1	0	1	1	2	0	0	0	1	0	0	1	0	1	0	1	1	0	0
36	143029329	2	8	8	1	1	0	1	0	1	0	0	0	0	0	0	0	0	1	0	1	0	1	0	0	1	0
36	143029329	3	8	8	0	2	2	2	2	2	2	2	3	1	0	0	0	1	0	0	0	0	0	0	0	0	0
36	143029329	1	9	9	1	0	0	0	0	0	0	0	0	0	0	0	0	0	0	0	0	0	0	0	0	1	0
36	143029329	2	9	9	0	1	1	1	1	1	1	1	2	0	0	0	1	0	1	1	1	1	1	1	1	0	0
36	143029329	3	9	9	0	2	2	2	2	2	2	2	3	1	0	0	0	1	0	0	0	0	0	0	0	0	0
36	143029329	1	10	10	0	1	1	0	1	1	1	0	0	0	0	0	0	0	1	1	0	1	1	1	0	1	0
36	143029329	2	10	10	1	0	0	1	0	0	0	1	2	0	0	0	1	0	0	0	1	0	0	0	1	0	0
36	143029329	3	10	10	0	2	2	2	2	2	2	2	3	1	0	0	0	1	0	0	0	0	0	0	0	0	0
37	143029330	1	1	1	1	0	0	1	1	1	0	1	0	0	0	0	0	0	0	0	1	1	1	0	1	1	0
37	143029330	2	1	1	0	1	1	0	0	0	1	0	1	0	0	1	0	0	1	1	0	0	0	1	0	0	1
37	143029330	3	1	1	0	2	2	2	2	2	2	2	3	1	0	0	0	1	0	0	0	0	0	0	0	0	0
37	143029330	1	2	2	0	1	0	1	1	0	1	0	1	0	0	1	0	0	1	0	1	1	0	1	0	0	1
37	143029330	2	2	2	1	0	1	0	0	1	0	1	0	0	0	0	0	0	0	1	0	0	1	0	1	1	0
37	143029330	3	2	2	0	2	2	2	2	2	2	2	3	1	0	0	0	1	0	0	0	0	0	0	0	0	0
37	143029330	1	3	3	1	0	1	1	1	0	0	0	2	0	0	0	1	0	0	1	1	1	0	0	0	0	0
37	143029330	2	3	3	0	1	0	0	0	1	1	1	0	0	0	0	0	0	1	0	0	0	1	1	1	1	0
37	143029330	3	3	3	0	2	2	2	2	2	2	2	3	1	0	0	0	1	0	0	0	0	0	0	0	0	0
37	143029330	1	4	4	1	1	0	0	0	1	0	1	1	0	0	1	0	0	1	0	0	0	1	0	1	0	1
37	143029330	2	4	4	0	0	1	1	1	0	1	0	0	0	0	0	0	0	0	1	1	1	0	1	0	1	0
37	143029330	3	4	4	0	2	2	2	2	2	2	2	3	1	0	0	0	1	0	0	0	0	0	0	0	0	0
37	143029330	1	5	5	0	1	1	1	0	0	0	1	0	0	0	0	0	0	1	1	1	0	0	0	1	1	0
37	143029330	2	5	5	1	0	0	0	1	1	1	0	1	0	0	1	0	0	0	0	0	1	1	1	0	0	1
37	143029330	3	5	5	0	2	2	2	2	2	2	2	3	1	0	0	0	1	0	0	0	0	0	0	0	0	0
37	143029330	1	6	6	0	0	1	1	0	1	1	1	1	0	0	1	0	0	0	1	1	0	1	1	1	0	1
37	143029330	2	6	6	1	1	0	0	1	0	0	0	2	0	0	0	1	0	1	0	0	1	0	0	0	0	0
37	143029330	3	6	6	0	2	2	2	2	2	2	2	3	1	0	0	0	1	0	0	0	0	0	0	0	0	0
37	143029330	1	7	7	0	1	0	0	0	1	1	0	2	0	0	0	1	0	1	0	0	0	1	1	0	0	0
37	143029330	2	7	7	1	0	1	1	1	0	0	1	1	0	0	1	0	0	0	1	1	1	0	0	1	0	1
37	143029330	3	7	7	0	2	2	2	2	2	2	2	3	1	0	0	0	1	0	0	0	0	0	0	0	0	0
37	143029330	1	8	8	0	0	1	0	1	0	1	1	2	0	0	0	1	0	0	1	0	1	0	1	1	0	0
37	143029330	2	8	8	0	1	0	1	0	1	0	0	0	0	0	0	0	0	1	0	1	0	1	0	0	1	0
37	143029330	3	8	8	1	2	2	2	2	2	2	2	3	1	1	0	0	1	0	0	0	0	0	0	0	0	0
37	143029330	1	9	9	0	0	0	0	0	0	0	0	0	0	0	0	0	0	0	0	0	0	0	0	0	1	0
37	143029330	2	9	9	0	1	1	1	1	1	1	1	2	0	0	0	1	0	1	1	1	1	1	1	1	0	0
37	143029330	3	9	9	1	2	2	2	2	2	2	2	3	1	1	0	0	1	0	0	0	0	0	0	0	0	0
37	143029330	1	10	10	0	1	1	0	1	1	1	0	0	0	0	0	0	0	1	1	0	1	1	1	0	1	0
37	143029330	2	10	10	1	0	0	1	0	0	0	1	2	0	0	0	1	0	0	0	1	0	0	0	1	0	0
37	143029330	3	10	10	0	2	2	2	2	2	2	2	3	1	0	0	0	1	0	0	0	0	0	0	0	0	0
38	143214520	1	1	1	0	0	0	1	1	1	0	1	0	0	0	0	0	0	0	0	1	1	1	0	1	1	0
38	143214520	2	1	1	1	1	1	0	0	0	1	0	1	0	0	1	0	0	1	1	0	0	0	1	0	0	1
38	143214520	3	1	1	0	2	2	2	2	2	2	2	3	1	0	0	0	1	0	0	0	0	0	0	0	0	0
38	143214520	1	2	2	1	1	0	1	1	0	1	0	1	0	0	1	0	0	1	0	1	1	0	1	0	0	1
38	143214520	2	2	2	0	0	1	0	0	1	0	1	0	0	0	0	0	0	0	1	0	0	1	0	1	1	0
38	143214520	3	2	2	0	2	2	2	2	2	2	2	3	1	0	0	0	1	0	0	0	0	0	0	0	0	0
38	143214520	1	3	3	1	0	1	1	1	0	0	0	2	0	0	0	1	0	0	1	1	1	0	0	0	0	0
38	143214520	2	3	3	0	1	0	0	0	1	1	1	0	0	0	0	0	0	1	0	0	0	1	1	1	1	0
38	143214520	3	3	3	0	2	2	2	2	2	2	2	3	1	0	0	0	1	0	0	0	0	0	0	0	0	0
38	143214520	1	4	4	0	1	0	0	0	1	0	1	1	0	0	1	0	0	1	0	0	0	1	0	1	0	1
38	143214520	2	4	4	1	0	1	1	1	0	1	0	0	0	0	0	0	0	0	1	1	1	0	1	0	1	0
38	143214520	3	4	4	0	2	2	2	2	2	2	2	3	1	0	0	0	1	0	0	0	0	0	0	0	0	0
38	143214520	1	5	5	0	1	1	1	0	0	0	1	0	0	0	0	0	0	1	1	1	0	0	0	1	1	0
38	143214520	2	5	5	1	0	0	0	1	1	1	0	1	0	0	1	0	0	0	0	0	1	1	1	0	0	1
38	143214520	3	5	5	0	2	2	2	2	2	2	2	3	1	0	0	0	1	0	0	0	0	0	0	0	0	0
38	143214520	1	6	6	0	0	1	1	0	1	1	1	1	0	0	1	0	0	0	1	1	0	1	1	1	0	1
38	143214520	2	6	6	1	1	0	0	1	0	0	0	2	0	0	0	1	0	1	0	0	1	0	0	0	0	0
38	143214520	3	6	6	0	2	2	2	2	2	2	2	3	1	0	0	0	1	0	0	0	0	0	0	0	0	0
38	143214520	1	7	7	1	1	0	0	0	1	1	0	2	0	0	0	1	0	1	0	0	0	1	1	0	0	0
38	143214520	2	7	7	0	0	1	1	1	0	0	1	1	0	0	1	0	0	0	1	1	1	0	0	1	0	1
38	143214520	3	7	7	0	2	2	2	2	2	2	2	3	1	0	0	0	1	0	0	0	0	0	0	0	0	0
38	143214520	1	8	8	1	0	1	0	1	0	1	1	2	0	0	0	1	0	0	1	0	1	0	1	1	0	0
38	143214520	2	8	8	0	1	0	1	0	1	0	0	0	0	0	0	0	0	1	0	1	0	1	0	0	1	0
38	143214520	3	8	8	0	2	2	2	2	2	2	2	3	1	0	0	0	1	0	0	0	0	0	0	0	0	0
38	143214520	1	9	9	0	0	0	0	0	0	0	0	0	0	0	0	0	0	0	0	0	0	0	0	0	1	0
38	143214520	2	9	9	1	1	1	1	1	1	1	1	2	0	0	0	1	0	1	1	1	1	1	1	1	0	0
38	143214520	3	9	9	0	2	2	2	2	2	2	2	3	1	0	0	0	1	0	0	0	0	0	0	0	0	0
38	143214520	1	10	10	1	1	1	0	1	1	1	0	0	0	0	0	0	0	1	1	0	1	1	1	0	1	0
38	143214520	2	10	10	0	0	0	1	0	0	0	1	2	0	0	0	1	0	0	0	1	0	0	0	1	0	0
38	143214520	3	10	10	0	2	2	2	2	2	2	2	3	1	0	0	0	1	0	0	0	0	0	0	0	0	0
39	143214524	1	1	1	1	0	0	1	1	1	0	1	0	0	0	0	0	0	0	0	1	1	1	0	1	1	0
39	143214524	2	1	1	0	1	1	0	0	0	1	0	1	0	0	1	0	0	1	1	0	0	0	1	0	0	1
39	143214524	3	1	1	0	2	2	2	2	2	2	2	3	1	0	0	0	1	0	0	0	0	0	0	0	0	0
39	143214524	1	2	2	1	1	0	1	1	0	1	0	1	0	0	1	0	0	1	0	1	1	0	1	0	0	1
39	143214524	2	2	2	0	0	1	0	0	1	0	1	0	0	0	0	0	0	0	1	0	0	1	0	1	1	0
39	143214524	3	2	2	0	2	2	2	2	2	2	2	3	1	0	0	0	1	0	0	0	0	0	0	0	0	0
39	143214524	1	3	3	0	0	1	1	1	0	0	0	2	0	0	0	1	0	0	1	1	1	0	0	0	0	0
39	143214524	2	3	3	0	1	0	0	0	1	1	1	0	0	0	0	0	0	1	0	0	0	1	1	1	1	0
39	143214524	3	3	3	1	2	2	2	2	2	2	2	3	1	1	0	0	1	0	0	0	0	0	0	0	0	0
39	143214524	1	4	4	0	1	0	0	0	1	0	1	1	0	0	1	0	0	1	0	0	0	1	0	1	0	1
39	143214524	2	4	4	1	0	1	1	1	0	1	0	0	0	0	0	0	0	0	1	1	1	0	1	0	1	0
39	143214524	3	4	4	0	2	2	2	2	2	2	2	3	1	0	0	0	1	0	0	0	0	0	0	0	0	0
39	143214524	1	5	5	0	1	1	1	0	0	0	1	0	0	0	0	0	0	1	1	1	0	0	0	1	1	0
39	143214524	2	5	5	1	0	0	0	1	1	1	0	1	0	0	1	0	0	0	0	0	1	1	1	0	0	1
39	143214524	3	5	5	0	2	2	2	2	2	2	2	3	1	0	0	0	1	0	0	0	0	0	0	0	0	0
39	143214524	1	6	6	0	0	1	1	0	1	1	1	1	0	0	1	0	0	0	1	1	0	1	1	1	0	1
39	143214524	2	6	6	0	1	0	0	1	0	0	0	2	0	0	0	1	0	1	0	0	1	0	0	0	0	0
39	143214524	3	6	6	1	2	2	2	2	2	2	2	3	1	1	0	0	1	0	0	0	0	0	0	0	0	0
39	143214524	1	7	7	0	1	0	0	0	1	1	0	2	0	0	0	1	0	1	0	0	0	1	1	0	0	0
39	143214524	2	7	7	1	0	1	1	1	0	0	1	1	0	0	1	0	0	0	1	1	1	0	0	1	0	1
39	143214524	3	7	7	0	2	2	2	2	2	2	2	3	1	0	0	0	1	0	0	0	0	0	0	0	0	0
39	143214524	1	8	8	1	0	1	0	1	0	1	1	2	0	0	0	1	0	0	1	0	1	0	1	1	0	0
39	143214524	2	8	8	0	1	0	1	0	1	0	0	0	0	0	0	0	0	1	0	1	0	1	0	0	1	0
39	143214524	3	8	8	0	2	2	2	2	2	2	2	3	1	0	0	0	1	0	0	0	0	0	0	0	0	0
39	143214524	1	9	9	0	0	0	0	0	0	0	0	0	0	0	0	0	0	0	0	0	0	0	0	0	1	0
39	143214524	2	9	9	1	1	1	1	1	1	1	1	2	0	0	0	1	0	1	1	1	1	1	1	1	0	0
39	143214524	3	9	9	0	2	2	2	2	2	2	2	3	1	0	0	0	1	0	0	0	0	0	0	0	0	0
39	143214524	1	10	10	1	1	1	0	1	1	1	0	0	0	0	0	0	0	1	1	0	1	1	1	0	1	0
39	143214524	2	10	10	0	0	0	1	0	0	0	1	2	0	0	0	1	0	0	0	1	0	0	0	1	0	0
39	143214524	3	10	10	0	2	2	2	2	2	2	2	3	1	0	0	0	1	0	0	0	0	0	0	0	0	0
40	143223464	1	1	1	0	0	0	1	1	1	0	1	0	0	0	0	0	0	0	0	1	1	1	0	1	1	0
40	143223464	2	1	1	1	1	1	0	0	0	1	0	1	0	0	1	0	0	1	1	0	0	0	1	0	0	1
40	143223464	3	1	1	0	2	2	2	2	2	2	2	3	1	0	0	0	1	0	0	0	0	0	0	0	0	0
40	143223464	1	2	2	1	1	0	1	1	0	1	0	1	0	0	1	0	0	1	0	1	1	0	1	0	0	1
40	143223464	2	2	2	0	0	1	0	0	1	0	1	0	0	0	0	0	0	0	1	0	0	1	0	1	1	0
40	143223464	3	2	2	0	2	2	2	2	2	2	2	3	1	0	0	0	1	0	0	0	0	0	0	0	0	0
40	143223464	1	3	3	1	0	1	1	1	0	0	0	2	0	0	0	1	0	0	1	1	1	0	0	0	0	0
40	143223464	2	3	3	0	1	0	0	0	1	1	1	0	0	0	0	0	0	1	0	0	0	1	1	1	1	0
40	143223464	3	3	3	0	2	2	2	2	2	2	2	3	1	0	0	0	1	0	0	0	0	0	0	0	0	0
40	143223464	1	4	4	1	1	0	0	0	1	0	1	1	0	0	1	0	0	1	0	0	0	1	0	1	0	1
40	143223464	2	4	4	0	0	1	1	1	0	1	0	0	0	0	0	0	0	0	1	1	1	0	1	0	1	0
40	143223464	3	4	4	0	2	2	2	2	2	2	2	3	1	0	0	0	1	0	0	0	0	0	0	0	0	0
40	143223464	1	5	5	0	1	1	1	0	0	0	1	0	0	0	0	0	0	1	1	1	0	0	0	1	1	0
40	143223464	2	5	5	1	0	0	0	1	1	1	0	1	0	0	1	0	0	0	0	0	1	1	1	0	0	1
40	143223464	3	5	5	0	2	2	2	2	2	2	2	3	1	0	0	0	1	0	0	0	0	0	0	0	0	0
40	143223464	1	6	6	0	0	1	1	0	1	1	1	1	0	0	1	0	0	0	1	1	0	1	1	1	0	1
40	143223464	2	6	6	1	1	0	0	1	0	0	0	2	0	0	0	1	0	1	0	0	1	0	0	0	0	0
40	143223464	3	6	6	0	2	2	2	2	2	2	2	3	1	0	0	0	1	0	0	0	0	0	0	0	0	0
40	143223464	1	7	7	0	1	0	0	0	1	1	0	2	0	0	0	1	0	1	0	0	0	1	1	0	0	0
40	143223464	2	7	7	1	0	1	1	1	0	0	1	1	0	0	1	0	0	0	1	1	1	0	0	1	0	1
40	143223464	3	7	7	0	2	2	2	2	2	2	2	3	1	0	0	0	1	0	0	0	0	0	0	0	0	0
40	143223464	1	8	8	0	0	1	0	1	0	1	1	2	0	0	0	1	0	0	1	0	1	0	1	1	0	0
40	143223464	2	8	8	1	1	0	1	0	1	0	0	0	0	0	0	0	0	1	0	1	0	1	0	0	1	0
40	143223464	3	8	8	0	2	2	2	2	2	2	2	3	1	0	0	0	1	0	0	0	0	0	0	0	0	0
40	143223464	1	9	9	1	0	0	0	0	0	0	0	0	0	0	0	0	0	0	0	0	0	0	0	0	1	0
40	143223464	2	9	9	0	1	1	1	1	1	1	1	2	0	0	0	1	0	1	1	1	1	1	1	1	0	0
40	143223464	3	9	9	0	2	2	2	2	2	2	2	3	1	0	0	0	1	0	0	0	0	0	0	0	0	0
40	143223464	1	10	10	0	1	1	0	1	1	1	0	0	0	0	0	0	0	1	1	0	1	1	1	0	1	0
40	143223464	2	10	10	1	0	0	1	0	0	0	1	2	0	0	0	1	0	0	0	1	0	0	0	1	0	0
40	143223464	3	10	10	0	2	2	2	2	2	2	2	3	1	0	0	0	1	0	0	0	0	0	0	0	0	0
41	143223482	1	1	1	0	0	0	1	1	1	0	1	0	0	0	0	0	0	0	0	1	1	1	0	1	1	0
41	143223482	2	1	1	1	1	1	0	0	0	1	0	1	0	0	1	0	0	1	1	0	0	0	1	0	0	1
41	143223482	3	1	1	0	2	2	2	2	2	2	2	3	1	0	0	0	1	0	0	0	0	0	0	0	0	0
41	143223482	1	2	2	1	1	0	1	1	0	1	0	1	0	0	1	0	0	1	0	1	1	0	1	0	0	1
41	143223482	2	2	2	0	0	1	0	0	1	0	1	0	0	0	0	0	0	0	1	0	0	1	0	1	1	0
41	143223482	3	2	2	0	2	2	2	2	2	2	2	3	1	0	0	0	1	0	0	0	0	0	0	0	0	0
41	143223482	1	3	3	1	0	1	1	1	0	0	0	2	0	0	0	1	0	0	1	1	1	0	0	0	0	0
41	143223482	2	3	3	0	1	0	0	0	1	1	1	0	0	0	0	0	0	1	0	0	0	1	1	1	1	0
41	143223482	3	3	3	0	2	2	2	2	2	2	2	3	1	0	0	0	1	0	0	0	0	0	0	0	0	0
41	143223482	1	4	4	1	1	0	0	0	1	0	1	1	0	0	1	0	0	1	0	0	0	1	0	1	0	1
41	143223482	2	4	4	0	0	1	1	1	0	1	0	0	0	0	0	0	0	0	1	1	1	0	1	0	1	0
41	143223482	3	4	4	0	2	2	2	2	2	2	2	3	1	0	0	0	1	0	0	0	0	0	0	0	0	0
41	143223482	1	5	5	0	1	1	1	0	0	0	1	0	0	0	0	0	0	1	1	1	0	0	0	1	1	0
41	143223482	2	5	5	1	0	0	0	1	1	1	0	1	0	0	1	0	0	0	0	0	1	1	1	0	0	1
41	143223482	3	5	5	0	2	2	2	2	2	2	2	3	1	0	0	0	1	0	0	0	0	0	0	0	0	0
41	143223482	1	6	6	0	0	1	1	0	1	1	1	1	0	0	1	0	0	0	1	1	0	1	1	1	0	1
41	143223482	2	6	6	1	1	0	0	1	0	0	0	2	0	0	0	1	0	1	0	0	1	0	0	0	0	0
41	143223482	3	6	6	0	2	2	2	2	2	2	2	3	1	0	0	0	1	0	0	0	0	0	0	0	0	0
41	143223482	1	7	7	1	1	0	0	0	1	1	0	2	0	0	0	1	0	1	0	0	0	1	1	0	0	0
41	143223482	2	7	7	0	0	1	1	1	0	0	1	1	0	0	1	0	0	0	1	1	1	0	0	1	0	1
41	143223482	3	7	7	0	2	2	2	2	2	2	2	3	1	0	0	0	1	0	0	0	0	0	0	0	0	0
41	143223482	1	8	8	0	0	1	0	1	0	1	1	2	0	0	0	1	0	0	1	0	1	0	1	1	0	0
41	143223482	2	8	8	1	1	0	1	0	1	0	0	0	0	0	0	0	0	1	0	1	0	1	0	0	1	0
41	143223482	3	8	8	0	2	2	2	2	2	2	2	3	1	0	0	0	1	0	0	0	0	0	0	0	0	0
41	143223482	1	9	9	1	0	0	0	0	0	0	0	0	0	0	0	0	0	0	0	0	0	0	0	0	1	0
41	143223482	2	9	9	0	1	1	1	1	1	1	1	2	0	0	0	1	0	1	1	1	1	1	1	1	0	0
41	143223482	3	9	9	0	2	2	2	2	2	2	2	3	1	0	0	0	1	0	0	0	0	0	0	0	0	0
41	143223482	1	10	10	1	1	1	0	1	1	1	0	0	0	0	0	0	0	1	1	0	1	1	1	0	1	0
41	143223482	2	10	10	0	0	0	1	0	0	0	1	2	0	0	0	1	0	0	0	1	0	0	0	1	0	0
41	143223482	3	10	10	0	2	2	2	2	2	2	2	3	1	0	0	0	1	0	0	0	0	0	0	0	0	0
42	143223483	1	1	1	1	0	0	1	1	1	0	1	0	0	0	0	0	0	0	0	1	1	1	0	1	1	0
42	143223483	2	1	1	0	1	1	0	0	0	1	0	1	0	0	1	0	0	1	1	0	0	0	1	0	0	1
42	143223483	3	1	1	0	2	2	2	2	2	2	2	3	1	0	0	0	1	0	0	0	0	0	0	0	0	0
42	143223483	1	2	2	0	1	0	1	1	0	1	0	1	0	0	1	0	0	1	0	1	1	0	1	0	0	1
42	143223483	2	2	2	1	0	1	0	0	1	0	1	0	0	0	0	0	0	0	1	0	0	1	0	1	1	0
42	143223483	3	2	2	0	2	2	2	2	2	2	2	3	1	0	0	0	1	0	0	0	0	0	0	0	0	0
42	143223483	1	3	3	1	0	1	1	1	0	0	0	2	0	0	0	1	0	0	1	1	1	0	0	0	0	0
42	143223483	2	3	3	0	1	0	0	0	1	1	1	0	0	0	0	0	0	1	0	0	0	1	1	1	1	0
42	143223483	3	3	3	0	2	2	2	2	2	2	2	3	1	0	0	0	1	0	0	0	0	0	0	0	0	0
42	143223483	1	4	4	1	1	0	0	0	1	0	1	1	0	0	1	0	0	1	0	0	0	1	0	1	0	1
42	143223483	2	4	4	0	0	1	1	1	0	1	0	0	0	0	0	0	0	0	1	1	1	0	1	0	1	0
42	143223483	3	4	4	0	2	2	2	2	2	2	2	3	1	0	0	0	1	0	0	0	0	0	0	0	0	0
42	143223483	1	5	5	1	1	1	1	0	0	0	1	0	0	0	0	0	0	1	1	1	0	0	0	1	1	0
42	143223483	2	5	5	0	0	0	0	1	1	1	0	1	0	0	1	0	0	0	0	0	1	1	1	0	0	1
42	143223483	3	5	5	0	2	2	2	2	2	2	2	3	1	0	0	0	1	0	0	0	0	0	0	0	0	0
42	143223483	1	6	6	0	0	1	1	0	1	1	1	1	0	0	1	0	0	0	1	1	0	1	1	1	0	1
42	143223483	2	6	6	1	1	0	0	1	0	0	0	2	0	0	0	1	0	1	0	0	1	0	0	0	0	0
42	143223483	3	6	6	0	2	2	2	2	2	2	2	3	1	0	0	0	1	0	0	0	0	0	0	0	0	0
42	143223483	1	7	7	0	1	0	0	0	1	1	0	2	0	0	0	1	0	1	0	0	0	1	1	0	0	0
42	143223483	2	7	7	1	0	1	1	1	0	0	1	1	0	0	1	0	0	0	1	1	1	0	0	1	0	1
42	143223483	3	7	7	0	2	2	2	2	2	2	2	3	1	0	0	0	1	0	0	0	0	0	0	0	0	0
42	143223483	1	8	8	0	0	1	0	1	0	1	1	2	0	0	0	1	0	0	1	0	1	0	1	1	0	0
42	143223483	2	8	8	1	1	0	1	0	1	0	0	0	0	0	0	0	0	1	0	1	0	1	0	0	1	0
42	143223483	3	8	8	0	2	2	2	2	2	2	2	3	1	0	0	0	1	0	0	0	0	0	0	0	0	0
42	143223483	1	9	9	1	0	0	0	0	0	0	0	0	0	0	0	0	0	0	0	0	0	0	0	0	1	0
42	143223483	2	9	9	0	1	1	1	1	1	1	1	2	0	0	0	1	0	1	1	1	1	1	1	1	0	0
42	143223483	3	9	9	0	2	2	2	2	2	2	2	3	1	0	0	0	1	0	0	0	0	0	0	0	0	0
42	143223483	1	10	10	1	1	1	0	1	1	1	0	0	0	0	0	0	0	1	1	0	1	1	1	0	1	0
42	143223483	2	10	10	0	0	0	1	0	0	0	1	2	0	0	0	1	0	0	0	1	0	0	0	1	0	0
42	143223483	3	10	10	0	2	2	2	2	2	2	2	3	1	0	0	0	1	0	0	0	0	0	0	0	0	0
43	143223769	1	1	1	0	0	0	1	1	1	0	1	0	0	0	0	0	0	0	0	1	1	1	0	1	1	0
43	143223769	2	1	1	1	1	1	0	0	0	1	0	1	0	0	1	0	0	1	1	0	0	0	1	0	0	1
43	143223769	3	1	1	0	2	2	2	2	2	2	2	3	1	0	0	0	1	0	0	0	0	0	0	0	0	0
43	143223769	1	2	2	1	1	0	1	1	0	1	0	1	0	0	1	0	0	1	0	1	1	0	1	0	0	1
43	143223769	2	2	2	0	0	1	0	0	1	0	1	0	0	0	0	0	0	0	1	0	0	1	0	1	1	0
43	143223769	3	2	2	0	2	2	2	2	2	2	2	3	1	0	0	0	1	0	0	0	0	0	0	0	0	0
43	143223769	1	3	3	1	0	1	1	1	0	0	0	2	0	0	0	1	0	0	1	1	1	0	0	0	0	0
43	143223769	2	3	3	0	1	0	0	0	1	1	1	0	0	0	0	0	0	1	0	0	0	1	1	1	1	0
43	143223769	3	3	3	0	2	2	2	2	2	2	2	3	1	0	0	0	1	0	0	0	0	0	0	0	0	0
43	143223769	1	4	4	1	1	0	0	0	1	0	1	1	0	0	1	0	0	1	0	0	0	1	0	1	0	1
43	143223769	2	4	4	0	0	1	1	1	0	1	0	0	0	0	0	0	0	0	1	1	1	0	1	0	1	0
43	143223769	3	4	4	0	2	2	2	2	2	2	2	3	1	0	0	0	1	0	0	0	0	0	0	0	0	0
43	143223769	1	5	5	1	1	1	1	0	0	0	1	0	0	0	0	0	0	1	1	1	0	0	0	1	1	0
43	143223769	2	5	5	0	0	0	0	1	1	1	0	1	0	0	1	0	0	0	0	0	1	1	1	0	0	1
43	143223769	3	5	5	0	2	2	2	2	2	2	2	3	1	0	0	0	1	0	0	0	0	0	0	0	0	0
43	143223769	1	6	6	1	0	1	1	0	1	1	1	1	0	0	1	0	0	0	1	1	0	1	1	1	0	1
43	143223769	2	6	6	0	1	0	0	1	0	0	0	2	0	0	0	1	0	1	0	0	1	0	0	0	0	0
43	143223769	3	6	6	0	2	2	2	2	2	2	2	3	1	0	0	0	1	0	0	0	0	0	0	0	0	0
43	143223769	1	7	7	0	1	0	0	0	1	1	0	2	0	0	0	1	0	1	0	0	0	1	1	0	0	0
43	143223769	2	7	7	1	0	1	1	1	0	0	1	1	0	0	1	0	0	0	1	1	1	0	0	1	0	1
43	143223769	3	7	7	0	2	2	2	2	2	2	2	3	1	0	0	0	1	0	0	0	0	0	0	0	0	0
43	143223769	1	8	8	0	0	1	0	1	0	1	1	2	0	0	0	1	0	0	1	0	1	0	1	1	0	0
43	143223769	2	8	8	1	1	0	1	0	1	0	0	0	0	0	0	0	0	1	0	1	0	1	0	0	1	0
43	143223769	3	8	8	0	2	2	2	2	2	2	2	3	1	0	0	0	1	0	0	0	0	0	0	0	0	0
43	143223769	1	9	9	1	0	0	0	0	0	0	0	0	0	0	0	0	0	0	0	0	0	0	0	0	1	0
43	143223769	2	9	9	0	1	1	1	1	1	1	1	2	0	0	0	1	0	1	1	1	1	1	1	1	0	0
43	143223769	3	9	9	0	2	2	2	2	2	2	2	3	1	0	0	0	1	0	0	0	0	0	0	0	0	0
43	143223769	1	10	10	1	1	1	0	1	1	1	0	0	0	0	0	0	0	1	1	0	1	1	1	0	1	0
43	143223769	2	10	10	0	0	0	1	0	0	0	1	2	0	0	0	1	0	0	0	1	0	0	0	1	0	0
43	143223769	3	10	10	0	2	2	2	2	2	2	2	3	1	0	0	0	1	0	0	0	0	0	0	0	0	0
44	143223770	1	1	1	0	0	0	1	1	1	0	1	0	0	0	0	0	0	0	0	1	1	1	0	1	1	0
44	143223770	2	1	1	1	1	1	0	0	0	1	0	1	0	0	1	0	0	1	1	0	0	0	1	0	0	1
44	143223770	3	1	1	0	2	2	2	2	2	2	2	3	1	0	0	0	1	0	0	0	0	0	0	0	0	0
44	143223770	1	2	2	1	1	0	1	1	0	1	0	1	0	0	1	0	0	1	0	1	1	0	1	0	0	1
44	143223770	2	2	2	0	0	1	0	0	1	0	1	0	0	0	0	0	0	0	1	0	0	1	0	1	1	0
44	143223770	3	2	2	0	2	2	2	2	2	2	2	3	1	0	0	0	1	0	0	0	0	0	0	0	0	0
44	143223770	1	3	3	1	0	1	1	1	0	0	0	2	0	0	0	1	0	0	1	1	1	0	0	0	0	0
44	143223770	2	3	3	0	1	0	0	0	1	1	1	0	0	0	0	0	0	1	0	0	0	1	1	1	1	0
44	143223770	3	3	3	0	2	2	2	2	2	2	2	3	1	0	0	0	1	0	0	0	0	0	0	0	0	0
44	143223770	1	4	4	0	1	0	0	0	1	0	1	1	0	0	1	0	0	1	0	0	0	1	0	1	0	1
44	143223770	2	4	4	1	0	1	1	1	0	1	0	0	0	0	0	0	0	0	1	1	1	0	1	0	1	0
44	143223770	3	4	4	0	2	2	2	2	2	2	2	3	1	0	0	0	1	0	0	0	0	0	0	0	0	0
44	143223770	1	5	5	0	1	1	1	0	0	0	1	0	0	0	0	0	0	1	1	1	0	0	0	1	1	0
44	143223770	2	5	5	0	0	0	0	1	1	1	0	1	0	0	1	0	0	0	0	0	1	1	1	0	0	1
44	143223770	3	5	5	1	2	2	2	2	2	2	2	3	1	1	0	0	1	0	0	0	0	0	0	0	0	0
44	143223770	1	6	6	0	0	1	1	0	1	1	1	1	0	0	1	0	0	0	1	1	0	1	1	1	0	1
44	143223770	2	6	6	1	1	0	0	1	0	0	0	2	0	0	0	1	0	1	0	0	1	0	0	0	0	0
44	143223770	3	6	6	0	2	2	2	2	2	2	2	3	1	0	0	0	1	0	0	0	0	0	0	0	0	0
44	143223770	1	7	7	1	1	0	0	0	1	1	0	2	0	0	0	1	0	1	0	0	0	1	1	0	0	0
44	143223770	2	7	7	0	0	1	1	1	0	0	1	1	0	0	1	0	0	0	1	1	1	0	0	1	0	1
44	143223770	3	7	7	0	2	2	2	2	2	2	2	3	1	0	0	0	1	0	0	0	0	0	0	0	0	0
44	143223770	1	8	8	1	0	1	0	1	0	1	1	2	0	0	0	1	0	0	1	0	1	0	1	1	0	0
44	143223770	2	8	8	0	1	0	1	0	1	0	0	0	0	0	0	0	0	1	0	1	0	1	0	0	1	0
44	143223770	3	8	8	0	2	2	2	2	2	2	2	3	1	0	0	0	1	0	0	0	0	0	0	0	0	0
44	143223770	1	9	9	0	0	0	0	0	0	0	0	0	0	0	0	0	0	0	0	0	0	0	0	0	1	0
44	143223770	2	9	9	1	1	1	1	1	1	1	1	2	0	0	0	1	0	1	1	1	1	1	1	1	0	0
44	143223770	3	9	9	0	2	2	2	2	2	2	2	3	1	0	0	0	1	0	0	0	0	0	0	0	0	0
44	143223770	1	10	10	1	1	1	0	1	1	1	0	0	0	0	0	0	0	1	1	0	1	1	1	0	1	0
44	143223770	2	10	10	0	0	0	1	0	0	0	1	2	0	0	0	1	0	0	0	1	0	0	0	1	0	0
44	143223770	3	10	10	0	2	2	2	2	2	2	2	3	1	0	0	0	1	0	0	0	0	0	0	0	0	0
45	143223771	1	1	1	1	0	0	1	1	1	0	1	0	0	0	0	0	0	0	0	1	1	1	0	1	1	0
45	143223771	2	1	1	0	1	1	0	0	0	1	0	1	0	0	1	0	0	1	1	0	0	0	1	0	0	1
45	143223771	3	1	1	0	2	2	2	2	2	2	2	3	1	0	0	0	1	0	0	0	0	0	0	0	0	0
45	143223771	1	2	2	0	1	0	1	1	0	1	0	1	0	0	1	0	0	1	0	1	1	0	1	0	0	1
45	143223771	2	2	2	1	0	1	0	0	1	0	1	0	0	0	0	0	0	0	1	0	0	1	0	1	1	0
45	143223771	3	2	2	0	2	2	2	2	2	2	2	3	1	0	0	0	1	0	0	0	0	0	0	0	0	0
45	143223771	1	3	3	1	0	1	1	1	0	0	0	2	0	0	0	1	0	0	1	1	1	0	0	0	0	0
45	143223771	2	3	3	0	1	0	0	0	1	1	1	0	0	0	0	0	0	1	0	0	0	1	1	1	1	0
45	143223771	3	3	3	0	2	2	2	2	2	2	2	3	1	0	0	0	1	0	0	0	0	0	0	0	0	0
45	143223771	1	4	4	0	1	0	0	0	1	0	1	1	0	0	1	0	0	1	0	0	0	1	0	1	0	1
45	143223771	2	4	4	1	0	1	1	1	0	1	0	0	0	0	0	0	0	0	1	1	1	0	1	0	1	0
45	143223771	3	4	4	0	2	2	2	2	2	2	2	3	1	0	0	0	1	0	0	0	0	0	0	0	0	0
45	143223771	1	5	5	0	1	1	1	0	0	0	1	0	0	0	0	0	0	1	1	1	0	0	0	1	1	0
45	143223771	2	5	5	1	0	0	0	1	1	1	0	1	0	0	1	0	0	0	0	0	1	1	1	0	0	1
45	143223771	3	5	5	0	2	2	2	2	2	2	2	3	1	0	0	0	1	0	0	0	0	0	0	0	0	0
45	143223771	1	6	6	0	0	1	1	0	1	1	1	1	0	0	1	0	0	0	1	1	0	1	1	1	0	1
45	143223771	2	6	6	1	1	0	0	1	0	0	0	2	0	0	0	1	0	1	0	0	1	0	0	0	0	0
45	143223771	3	6	6	0	2	2	2	2	2	2	2	3	1	0	0	0	1	0	0	0	0	0	0	0	0	0
45	143223771	1	7	7	0	1	0	0	0	1	1	0	2	0	0	0	1	0	1	0	0	0	1	1	0	0	0
45	143223771	2	7	7	1	0	1	1	1	0	0	1	1	0	0	1	0	0	0	1	1	1	0	0	1	0	1
45	143223771	3	7	7	0	2	2	2	2	2	2	2	3	1	0	0	0	1	0	0	0	0	0	0	0	0	0
45	143223771	1	8	8	0	0	1	0	1	0	1	1	2	0	0	0	1	0	0	1	0	1	0	1	1	0	0
45	143223771	2	8	8	0	1	0	1	0	1	0	0	0	0	0	0	0	0	1	0	1	0	1	0	0	1	0
45	143223771	3	8	8	1	2	2	2	2	2	2	2	3	1	1	0	0	1	0	0	0	0	0	0	0	0	0
45	143223771	1	9	9	1	0	0	0	0	0	0	0	0	0	0	0	0	0	0	0	0	0	0	0	0	1	0
45	143223771	2	9	9	0	1	1	1	1	1	1	1	2	0	0	0	1	0	1	1	1	1	1	1	1	0	0
45	143223771	3	9	9	0	2	2	2	2	2	2	2	3	1	0	0	0	1	0	0	0	0	0	0	0	0	0
45	143223771	1	10	10	0	1	1	0	1	1	1	0	0	0	0	0	0	0	1	1	0	1	1	1	0	1	0
45	143223771	2	10	10	1	0	0	1	0	0	0	1	2	0	0	0	1	0	0	0	1	0	0	0	1	0	0
45	143223771	3	10	10	0	2	2	2	2	2	2	2	3	1	0	0	0	1	0	0	0	0	0	0	0	0	0
46	143264604	1	1	1	1	0	0	1	1	1	0	1	0	0	0	0	0	0	0	0	1	1	1	0	1	1	0
46	143264604	2	1	1	0	1	1	0	0	0	1	0	1	0	0	1	0	0	1	1	0	0	0	1	0	0	1
46	143264604	3	1	1	0	2	2	2	2	2	2	2	3	1	0	0	0	1	0	0	0	0	0	0	0	0	0
46	143264604	1	2	2	0	1	0	1	1	0	1	0	1	0	0	1	0	0	1	0	1	1	0	1	0	0	1
46	143264604	2	2	2	0	0	1	0	0	1	0	1	0	0	0	0	0	0	0	1	0	0	1	0	1	1	0
46	143264604	3	2	2	1	2	2	2	2	2	2	2	3	1	1	0	0	1	0	0	0	0	0	0	0	0	0
46	143264604	1	3	3	1	0	1	1	1	0	0	0	2	0	0	0	1	0	0	1	1	1	0	0	0	0	0
46	143264604	2	3	3	0	1	0	0	0	1	1	1	0	0	0	0	0	0	1	0	0	0	1	1	1	1	0
46	143264604	3	3	3	0	2	2	2	2	2	2	2	3	1	0	0	0	1	0	0	0	0	0	0	0	0	0
46	143264604	1	4	4	0	1	0	0	0	1	0	1	1	0	0	1	0	0	1	0	0	0	1	0	1	0	1
46	143264604	2	4	4	1	0	1	1	1	0	1	0	0	0	0	0	0	0	0	1	1	1	0	1	0	1	0
46	143264604	3	4	4	0	2	2	2	2	2	2	2	3	1	0	0	0	1	0	0	0	0	0	0	0	0	0
46	143264604	1	5	5	0	1	1	1	0	0	0	1	0	0	0	0	0	0	1	1	1	0	0	0	1	1	0
46	143264604	2	5	5	1	0	0	0	1	1	1	0	1	0	0	1	0	0	0	0	0	1	1	1	0	0	1
46	143264604	3	5	5	0	2	2	2	2	2	2	2	3	1	0	0	0	1	0	0	0	0	0	0	0	0	0
46	143264604	1	6	6	1	0	1	1	0	1	1	1	1	0	0	1	0	0	0	1	1	0	1	1	1	0	1
46	143264604	2	6	6	0	1	0	0	1	0	0	0	2	0	0	0	1	0	1	0	0	1	0	0	0	0	0
46	143264604	3	6	6	0	2	2	2	2	2	2	2	3	1	0	0	0	1	0	0	0	0	0	0	0	0	0
46	143264604	1	7	7	0	1	0	0	0	1	1	0	2	0	0	0	1	0	1	0	0	0	1	1	0	0	0
46	143264604	2	7	7	1	0	1	1	1	0	0	1	1	0	0	1	0	0	0	1	1	1	0	0	1	0	1
46	143264604	3	7	7	0	2	2	2	2	2	2	2	3	1	0	0	0	1	0	0	0	0	0	0	0	0	0
46	143264604	1	8	8	0	0	1	0	1	0	1	1	2	0	0	0	1	0	0	1	0	1	0	1	1	0	0
46	143264604	2	8	8	1	1	0	1	0	1	0	0	0	0	0	0	0	0	1	0	1	0	1	0	0	1	0
46	143264604	3	8	8	0	2	2	2	2	2	2	2	3	1	0	0	0	1	0	0	0	0	0	0	0	0	0
46	143264604	1	9	9	1	0	0	0	0	0	0	0	0	0	0	0	0	0	0	0	0	0	0	0	0	1	0
46	143264604	2	9	9	0	1	1	1	1	1	1	1	2	0	0	0	1	0	1	1	1	1	1	1	1	0	0
46	143264604	3	9	9	0	2	2	2	2	2	2	2	3	1	0	0	0	1	0	0	0	0	0	0	0	0	0
46	143264604	1	10	10	0	1	1	0	1	1	1	0	0	0	0	0	0	0	1	1	0	1	1	1	0	1	0
46	143264604	2	10	10	1	0	0	1	0	0	0	1	2	0	0	0	1	0	0	0	1	0	0	0	1	0	0
46	143264604	3	10	10	0	2	2	2	2	2	2	2	3	1	0	0	0	1	0	0	0	0	0	0	0	0	0
47	143264605	1	1	1	0	0	0	1	1	1	0	1	0	0	0	0	0	0	0	0	1	1	1	0	1	1	0
47	143264605	2	1	1	1	1	1	0	0	0	1	0	1	0	0	1	0	0	1	1	0	0	0	1	0	0	1
47	143264605	3	1	1	0	2	2	2	2	2	2	2	3	1	0	0	0	1	0	0	0	0	0	0	0	0	0
47	143264605	1	2	2	1	1	0	1	1	0	1	0	1	0	0	1	0	0	1	0	1	1	0	1	0	0	1
47	143264605	2	2	2	0	0	1	0	0	1	0	1	0	0	0	0	0	0	0	1	0	0	1	0	1	1	0
47	143264605	3	2	2	0	2	2	2	2	2	2	2	3	1	0	0	0	1	0	0	0	0	0	0	0	0	0
47	143264605	1	3	3	0	0	1	1	1	0	0	0	2	0	0	0	1	0	0	1	1	1	0	0	0	0	0
47	143264605	2	3	3	1	1	0	0	0	1	1	1	0	0	0	0	0	0	1	0	0	0	1	1	1	1	0
47	143264605	3	3	3	0	2	2	2	2	2	2	2	3	1	0	0	0	1	0	0	0	0	0	0	0	0	0
47	143264605	1	4	4	0	1	0	0	0	1	0	1	1	0	0	1	0	0	1	0	0	0	1	0	1	0	1
47	143264605	2	4	4	1	0	1	1	1	0	1	0	0	0	0	0	0	0	0	1	1	1	0	1	0	1	0
47	143264605	3	4	4	0	2	2	2	2	2	2	2	3	1	0	0	0	1	0	0	0	0	0	0	0	0	0
47	143264605	1	5	5	0	1	1	1	0	0	0	1	0	0	0	0	0	0	1	1	1	0	0	0	1	1	0
47	143264605	2	5	5	1	0	0	0	1	1	1	0	1	0	0	1	0	0	0	0	0	1	1	1	0	0	1
47	143264605	3	5	5	0	2	2	2	2	2	2	2	3	1	0	0	0	1	0	0	0	0	0	0	0	0	0
47	143264605	1	6	6	1	0	1	1	0	1	1	1	1	0	0	1	0	0	0	1	1	0	1	1	1	0	1
47	143264605	2	6	6	0	1	0	0	1	0	0	0	2	0	0	0	1	0	1	0	0	1	0	0	0	0	0
47	143264605	3	6	6	0	2	2	2	2	2	2	2	3	1	0	0	0	1	0	0	0	0	0	0	0	0	0
47	143264605	1	7	7	1	1	0	0	0	1	1	0	2	0	0	0	1	0	1	0	0	0	1	1	0	0	0
47	143264605	2	7	7	0	0	1	1	1	0	0	1	1	0	0	1	0	0	0	1	1	1	0	0	1	0	1
47	143264605	3	7	7	0	2	2	2	2	2	2	2	3	1	0	0	0	1	0	0	0	0	0	0	0	0	0
47	143264605	1	8	8	1	0	1	0	1	0	1	1	2	0	0	0	1	0	0	1	0	1	0	1	1	0	0
47	143264605	2	8	8	0	1	0	1	0	1	0	0	0	0	0	0	0	0	1	0	1	0	1	0	0	1	0
47	143264605	3	8	8	0	2	2	2	2	2	2	2	3	1	0	0	0	1	0	0	0	0	0	0	0	0	0
47	143264605	1	9	9	0	0	0	0	0	0	0	0	0	0	0	0	0	0	0	0	0	0	0	0	0	1	0
47	143264605	2	9	9	1	1	1	1	1	1	1	1	2	0	0	0	1	0	1	1	1	1	1	1	1	0	0
47	143264605	3	9	9	0	2	2	2	2	2	2	2	3	1	0	0	0	1	0	0	0	0	0	0	0	0	0
47	143264605	1	10	10	1	1	1	0	1	1	1	0	0	0	0	0	0	0	1	1	0	1	1	1	0	1	0
47	143264605	2	10	10	0	0	0	1	0	0	0	1	2	0	0	0	1	0	0	0	1	0	0	0	1	0	0
47	143264605	3	10	10	0	2	2	2	2	2	2	2	3	1	0	0	0	1	0	0	0	0	0	0	0	0	0
48	143264606	1	1	1	0	0	0	1	1	1	0	1	0	0	0	0	0	0	0	0	1	1	1	0	1	1	0
48	143264606	2	1	1	1	1	1	0	0	0	1	0	1	0	0	1	0	0	1	1	0	0	0	1	0	0	1
48	143264606	3	1	1	0	2	2	2	2	2	2	2	3	1	0	0	0	1	0	0	0	0	0	0	0	0	0
48	143264606	1	2	2	1	1	0	1	1	0	1	0	1	0	0	1	0	0	1	0	1	1	0	1	0	0	1
48	143264606	2	2	2	0	0	1	0	0	1	0	1	0	0	0	0	0	0	0	1	0	0	1	0	1	1	0
48	143264606	3	2	2	0	2	2	2	2	2	2	2	3	1	0	0	0	1	0	0	0	0	0	0	0	0	0
48	143264606	1	3	3	0	0	1	1	1	0	0	0	2	0	0	0	1	0	0	1	1	1	0	0	0	0	0
48	143264606	2	3	3	0	1	0	0	0	1	1	1	0	0	0	0	0	0	1	0	0	0	1	1	1	1	0
48	143264606	3	3	3	1	2	2	2	2	2	2	2	3	1	1	0	0	1	0	0	0	0	0	0	0	0	0
48	143264606	1	4	4	0	1	0	0	0	1	0	1	1	0	0	1	0	0	1	0	0	0	1	0	1	0	1
48	143264606	2	4	4	0	0	1	1	1	0	1	0	0	0	0	0	0	0	0	1	1	1	0	1	0	1	0
48	143264606	3	4	4	1	2	2	2	2	2	2	2	3	1	1	0	0	1	0	0	0	0	0	0	0	0	0
48	143264606	1	5	5	0	1	1	1	0	0	0	1	0	0	0	0	0	0	1	1	1	0	0	0	1	1	0
48	143264606	2	5	5	0	0	0	0	1	1	1	0	1	0	0	1	0	0	0	0	0	1	1	1	0	0	1
48	143264606	3	5	5	1	2	2	2	2	2	2	2	3	1	1	0	0	1	0	0	0	0	0	0	0	0	0
48	143264606	1	6	6	0	0	1	1	0	1	1	1	1	0	0	1	0	0	0	1	1	0	1	1	1	0	1
48	143264606	2	6	6	0	1	0	0	1	0	0	0	2	0	0	0	1	0	1	0	0	1	0	0	0	0	0
48	143264606	3	6	6	1	2	2	2	2	2	2	2	3	1	1	0	0	1	0	0	0	0	0	0	0	0	0
48	143264606	1	7	7	0	1	0	0	0	1	1	0	2	0	0	0	1	0	1	0	0	0	1	1	0	0	0
48	143264606	2	7	7	0	0	1	1	1	0	0	1	1	0	0	1	0	0	0	1	1	1	0	0	1	0	1
48	143264606	3	7	7	1	2	2	2	2	2	2	2	3	1	1	0	0	1	0	0	0	0	0	0	0	0	0
48	143264606	1	8	8	0	0	1	0	1	0	1	1	2	0	0	0	1	0	0	1	0	1	0	1	1	0	0
48	143264606	2	8	8	0	1	0	1	0	1	0	0	0	0	0	0	0	0	1	0	1	0	1	0	0	1	0
48	143264606	3	8	8	1	2	2	2	2	2	2	2	3	1	1	0	0	1	0	0	0	0	0	0	0	0	0
48	143264606	1	9	9	0	0	0	0	0	0	0	0	0	0	0	0	0	0	0	0	0	0	0	0	0	1	0
48	143264606	2	9	9	0	1	1	1	1	1	1	1	2	0	0	0	1	0	1	1	1	1	1	1	1	0	0
48	143264606	3	9	9	1	2	2	2	2	2	2	2	3	1	1	0	0	1	0	0	0	0	0	0	0	0	0
48	143264606	1	10	10	0	1	1	0	1	1	1	0	0	0	0	0	0	0	1	1	0	1	1	1	0	1	0
48	143264606	2	10	10	0	0	0	1	0	0	0	1	2	0	0	0	1	0	0	0	1	0	0	0	1	0	0
48	143264606	3	10	10	1	2	2	2	2	2	2	2	3	1	1	0	0	1	0	0	0	0	0	0	0	0	0
49	143267257	1	1	1	0	0	0	1	1	1	0	1	0	0	0	0	0	0	0	0	1	1	1	0	1	1	0
49	143267257	2	1	1	1	1	1	0	0	0	1	0	1	0	0	1	0	0	1	1	0	0	0	1	0	0	1
49	143267257	3	1	1	0	2	2	2	2	2	2	2	3	1	0	0	0	1	0	0	0	0	0	0	0	0	0
49	143267257	1	2	2	1	1	0	1	1	0	1	0	1	0	0	1	0	0	1	0	1	1	0	1	0	0	1
49	143267257	2	2	2	0	0	1	0	0	1	0	1	0	0	0	0	0	0	0	1	0	0	1	0	1	1	0
49	143267257	3	2	2	0	2	2	2	2	2	2	2	3	1	0	0	0	1	0	0	0	0	0	0	0	0	0
49	143267257	1	3	3	0	0	1	1	1	0	0	0	2	0	0	0	1	0	0	1	1	1	0	0	0	0	0
49	143267257	2	3	3	1	1	0	0	0	1	1	1	0	0	0	0	0	0	1	0	0	0	1	1	1	1	0
49	143267257	3	3	3	0	2	2	2	2	2	2	2	3	1	0	0	0	1	0	0	0	0	0	0	0	0	0
49	143267257	1	4	4	0	1	0	0	0	1	0	1	1	0	0	1	0	0	1	0	0	0	1	0	1	0	1
49	143267257	2	4	4	0	0	1	1	1	0	1	0	0	0	0	0	0	0	0	1	1	1	0	1	0	1	0
49	143267257	3	4	4	1	2	2	2	2	2	2	2	3	1	1	0	0	1	0	0	0	0	0	0	0	0	0
49	143267257	1	5	5	0	1	1	1	0	0	0	1	0	0	0	0	0	0	1	1	1	0	0	0	1	1	0
49	143267257	2	5	5	0	0	0	0	1	1	1	0	1	0	0	1	0	0	0	0	0	1	1	1	0	0	1
49	143267257	3	5	5	1	2	2	2	2	2	2	2	3	1	1	0	0	1	0	0	0	0	0	0	0	0	0
49	143267257	1	6	6	1	0	1	1	0	1	1	1	1	0	0	1	0	0	0	1	1	0	1	1	1	0	1
49	143267257	2	6	6	0	1	0	0	1	0	0	0	2	0	0	0	1	0	1	0	0	1	0	0	0	0	0
49	143267257	3	6	6	0	2	2	2	2	2	2	2	3	1	0	0	0	1	0	0	0	0	0	0	0	0	0
49	143267257	1	7	7	1	1	0	0	0	1	1	0	2	0	0	0	1	0	1	0	0	0	1	1	0	0	0
49	143267257	2	7	7	0	0	1	1	1	0	0	1	1	0	0	1	0	0	0	1	1	1	0	0	1	0	1
49	143267257	3	7	7	0	2	2	2	2	2	2	2	3	1	0	0	0	1	0	0	0	0	0	0	0	0	0
49	143267257	1	8	8	1	0	1	0	1	0	1	1	2	0	0	0	1	0	0	1	0	1	0	1	1	0	0
49	143267257	2	8	8	0	1	0	1	0	1	0	0	0	0	0	0	0	0	1	0	1	0	1	0	0	1	0
49	143267257	3	8	8	0	2	2	2	2	2	2	2	3	1	0	0	0	1	0	0	0	0	0	0	0	0	0
49	143267257	1	9	9	0	0	0	0	0	0	0	0	0	0	0	0	0	0	0	0	0	0	0	0	0	1	0
49	143267257	2	9	9	1	1	1	1	1	1	1	1	2	0	0	0	1	0	1	1	1	1	1	1	1	0	0
49	143267257	3	9	9	0	2	2	2	2	2	2	2	3	1	0	0	0	1	0	0	0	0	0	0	0	0	0
49	143267257	1	10	10	1	1	1	0	1	1	1	0	0	0	0	0	0	0	1	1	0	1	1	1	0	1	0
49	143267257	2	10	10	0	0	0	1	0	0	0	1	2	0	0	0	1	0	0	0	1	0	0	0	1	0	0
49	143267257	3	10	10	0	2	2	2	2	2	2	2	3	1	0	0	0	1	0	0	0	0	0	0	0	0	0
50	143267309	1	1	1	0	0	0	1	1	1	0	1	0	0	0	0	0	0	0	0	1	1	1	0	1	1	0
50	143267309	2	1	1	1	1	1	0	0	0	1	0	1	0	0	1	0	0	1	1	0	0	0	1	0	0	1
50	143267309	3	1	1	0	2	2	2	2	2	2	2	3	1	0	0	0	1	0	0	0	0	0	0	0	0	0
50	143267309	1	2	2	0	1	0	1	1	0	1	0	1	0	0	1	0	0	1	0	1	1	0	1	0	0	1
50	143267309	2	2	2	1	0	1	0	0	1	0	1	0	0	0	0	0	0	0	1	0	0	1	0	1	1	0
50	143267309	3	2	2	0	2	2	2	2	2	2	2	3	1	0	0	0	1	0	0	0	0	0	0	0	0	0
50	143267309	1	3	3	0	0	1	1	1	0	0	0	2	0	0	0	1	0	0	1	1	1	0	0	0	0	0
50	143267309	2	3	3	0	1	0	0	0	1	1	1	0	0	0	0	0	0	1	0	0	0	1	1	1	1	0
50	143267309	3	3	3	1	2	2	2	2	2	2	2	3	1	1	0	0	1	0	0	0	0	0	0	0	0	0
50	143267309	1	4	4	1	1	0	0	0	1	0	1	1	0	0	1	0	0	1	0	0	0	1	0	1	0	1
50	143267309	2	4	4	0	0	1	1	1	0	1	0	0	0	0	0	0	0	0	1	1	1	0	1	0	1	0
50	143267309	3	4	4	0	2	2	2	2	2	2	2	3	1	0	0	0	1	0	0	0	0	0	0	0	0	0
50	143267309	1	5	5	1	1	1	1	0	0	0	1	0	0	0	0	0	0	1	1	1	0	0	0	1	1	0
50	143267309	2	5	5	0	0	0	0	1	1	1	0	1	0	0	1	0	0	0	0	0	1	1	1	0	0	1
50	143267309	3	5	5	0	2	2	2	2	2	2	2	3	1	0	0	0	1	0	0	0	0	0	0	0	0	0
50	143267309	1	6	6	1	0	1	1	0	1	1	1	1	0	0	1	0	0	0	1	1	0	1	1	1	0	1
50	143267309	2	6	6	0	1	0	0	1	0	0	0	2	0	0	0	1	0	1	0	0	1	0	0	0	0	0
50	143267309	3	6	6	0	2	2	2	2	2	2	2	3	1	0	0	0	1	0	0	0	0	0	0	0	0	0
50	143267309	1	7	7	0	1	0	0	0	1	1	0	2	0	0	0	1	0	1	0	0	0	1	1	0	0	0
50	143267309	2	7	7	1	0	1	1	1	0	0	1	1	0	0	1	0	0	0	1	1	1	0	0	1	0	1
50	143267309	3	7	7	0	2	2	2	2	2	2	2	3	1	0	0	0	1	0	0	0	0	0	0	0	0	0
50	143267309	1	8	8	0	0	1	0	1	0	1	1	2	0	0	0	1	0	0	1	0	1	0	1	1	0	0
50	143267309	2	8	8	0	1	0	1	0	1	0	0	0	0	0	0	0	0	1	0	1	0	1	0	0	1	0
50	143267309	3	8	8	1	2	2	2	2	2	2	2	3	1	1	0	0	1	0	0	0	0	0	0	0	0	0
50	143267309	1	9	9	1	0	0	0	0	0	0	0	0	0	0	0	0	0	0	0	0	0	0	0	0	1	0
50	143267309	2	9	9	0	1	1	1	1	1	1	1	2	0	0	0	1	0	1	1	1	1	1	1	1	0	0
50	143267309	3	9	9	0	2	2	2	2	2	2	2	3	1	0	0	0	1	0	0	0	0	0	0	0	0	0
50	143267309	1	10	10	0	1	1	0	1	1	1	0	0	0	0	0	0	0	1	1	0	1	1	1	0	1	0
50	143267309	2	10	10	1	0	0	1	0	0	0	1	2	0	0	0	1	0	0	0	1	0	0	0	1	0	0
50	143267309	3	10	10	0	2	2	2	2	2	2	2	3	1	0	0	0	1	0	0	0	0	0	0	0	0	0
51	143313277	1	1	1	1	0	0	1	1	1	0	1	0	0	0	0	0	0	0	0	1	1	1	0	1	1	0
51	143313277	2	1	1	0	1	1	0	0	0	1	0	1	0	0	1	0	0	1	1	0	0	0	1	0	0	1
51	143313277	3	1	1	0	2	2	2	2	2	2	2	3	1	0	0	0	1	0	0	0	0	0	0	0	0	0
51	143313277	1	2	2	0	1	0	1	1	0	1	0	1	0	0	1	0	0	1	0	1	1	0	1	0	0	1
51	143313277	2	2	2	1	0	1	0	0	1	0	1	0	0	0	0	0	0	0	1	0	0	1	0	1	1	0
51	143313277	3	2	2	0	2	2	2	2	2	2	2	3	1	0	0	0	1	0	0	0	0	0	0	0	0	0
51	143313277	1	3	3	1	0	1	1	1	0	0	0	2	0	0	0	1	0	0	1	1	1	0	0	0	0	0
51	143313277	2	3	3	0	1	0	0	0	1	1	1	0	0	0	0	0	0	1	0	0	0	1	1	1	1	0
51	143313277	3	3	3	0	2	2	2	2	2	2	2	3	1	0	0	0	1	0	0	0	0	0	0	0	0	0
51	143313277	1	4	4	0	1	0	0	0	1	0	1	1	0	0	1	0	0	1	0	0	0	1	0	1	0	1
51	143313277	2	4	4	0	0	1	1	1	0	1	0	0	0	0	0	0	0	0	1	1	1	0	1	0	1	0
51	143313277	3	4	4	1	2	2	2	2	2	2	2	3	1	1	0	0	1	0	0	0	0	0	0	0	0	0
51	143313277	1	5	5	1	1	1	1	0	0	0	1	0	0	0	0	0	0	1	1	1	0	0	0	1	1	0
51	143313277	2	5	5	0	0	0	0	1	1	1	0	1	0	0	1	0	0	0	0	0	1	1	1	0	0	1
51	143313277	3	5	5	0	2	2	2	2	2	2	2	3	1	0	0	0	1	0	0	0	0	0	0	0	0	0
51	143313277	1	6	6	0	0	1	1	0	1	1	1	1	0	0	1	0	0	0	1	1	0	1	1	1	0	1
51	143313277	2	6	6	1	1	0	0	1	0	0	0	2	0	0	0	1	0	1	0	0	1	0	0	0	0	0
51	143313277	3	6	6	0	2	2	2	2	2	2	2	3	1	0	0	0	1	0	0	0	0	0	0	0	0	0
51	143313277	1	7	7	0	1	0	0	0	1	1	0	2	0	0	0	1	0	1	0	0	0	1	1	0	0	0
51	143313277	2	7	7	1	0	1	1	1	0	0	1	1	0	0	1	0	0	0	1	1	1	0	0	1	0	1
51	143313277	3	7	7	0	2	2	2	2	2	2	2	3	1	0	0	0	1	0	0	0	0	0	0	0	0	0
51	143313277	1	8	8	0	0	1	0	1	0	1	1	2	0	0	0	1	0	0	1	0	1	0	1	1	0	0
51	143313277	2	8	8	0	1	0	1	0	1	0	0	0	0	0	0	0	0	1	0	1	0	1	0	0	1	0
51	143313277	3	8	8	1	2	2	2	2	2	2	2	3	1	1	0	0	1	0	0	0	0	0	0	0	0	0
51	143313277	1	9	9	1	0	0	0	0	0	0	0	0	0	0	0	0	0	0	0	0	0	0	0	0	1	0
51	143313277	2	9	9	0	1	1	1	1	1	1	1	2	0	0	0	1	0	1	1	1	1	1	1	1	0	0
51	143313277	3	9	9	0	2	2	2	2	2	2	2	3	1	0	0	0	1	0	0	0	0	0	0	0	0	0
51	143313277	1	10	10	0	1	1	0	1	1	1	0	0	0	0	0	0	0	1	1	0	1	1	1	0	1	0
51	143313277	2	10	10	1	0	0	1	0	0	0	1	2	0	0	0	1	0	0	0	1	0	0	0	1	0	0
51	143313277	3	10	10	0	2	2	2	2	2	2	2	3	1	0	0	0	1	0	0	0	0	0	0	0	0	0
52	143313278	1	1	1	1	0	0	1	1	1	0	1	0	0	0	0	0	0	0	0	1	1	1	0	1	1	0
52	143313278	2	1	1	0	1	1	0	0	0	1	0	1	0	0	1	0	0	1	1	0	0	0	1	0	0	1
52	143313278	3	1	1	0	2	2	2	2	2	2	2	3	1	0	0	0	1	0	0	0	0	0	0	0	0	0
52	143313278	1	2	2	0	1	0	1	1	0	1	0	1	0	0	1	0	0	1	0	1	1	0	1	0	0	1
52	143313278	2	2	2	0	0	1	0	0	1	0	1	0	0	0	0	0	0	0	1	0	0	1	0	1	1	0
52	143313278	3	2	2	1	2	2	2	2	2	2	2	3	1	1	0	0	1	0	0	0	0	0	0	0	0	0
52	143313278	1	3	3	0	0	1	1	1	0	0	0	2	0	0	0	1	0	0	1	1	1	0	0	0	0	0
52	143313278	2	3	3	1	1	0	0	0	1	1	1	0	0	0	0	0	0	1	0	0	0	1	1	1	1	0
52	143313278	3	3	3	0	2	2	2	2	2	2	2	3	1	0	0	0	1	0	0	0	0	0	0	0	0	0
52	143313278	1	4	4	0	1	0	0	0	1	0	1	1	0	0	1	0	0	1	0	0	0	1	0	1	0	1
52	143313278	2	4	4	1	0	1	1	1	0	1	0	0	0	0	0	0	0	0	1	1	1	0	1	0	1	0
52	143313278	3	4	4	0	2	2	2	2	2	2	2	3	1	0	0	0	1	0	0	0	0	0	0	0	0	0
52	143313278	1	5	5	1	1	1	1	0	0	0	1	0	0	0	0	0	0	1	1	1	0	0	0	1	1	0
52	143313278	2	5	5	0	0	0	0	1	1	1	0	1	0	0	1	0	0	0	0	0	1	1	1	0	0	1
52	143313278	3	5	5	0	2	2	2	2	2	2	2	3	1	0	0	0	1	0	0	0	0	0	0	0	0	0
52	143313278	1	6	6	0	0	1	1	0	1	1	1	1	0	0	1	0	0	0	1	1	0	1	1	1	0	1
52	143313278	2	6	6	1	1	0	0	1	0	0	0	2	0	0	0	1	0	1	0	0	1	0	0	0	0	0
52	143313278	3	6	6	0	2	2	2	2	2	2	2	3	1	0	0	0	1	0	0	0	0	0	0	0	0	0
52	143313278	1	7	7	0	1	0	0	0	1	1	0	2	0	0	0	1	0	1	0	0	0	1	1	0	0	0
52	143313278	2	7	7	1	0	1	1	1	0	0	1	1	0	0	1	0	0	0	1	1	1	0	0	1	0	1
52	143313278	3	7	7	0	2	2	2	2	2	2	2	3	1	0	0	0	1	0	0	0	0	0	0	0	0	0
52	143313278	1	8	8	1	0	1	0	1	0	1	1	2	0	0	0	1	0	0	1	0	1	0	1	1	0	0
52	143313278	2	8	8	0	1	0	1	0	1	0	0	0	0	0	0	0	0	1	0	1	0	1	0	0	1	0
52	143313278	3	8	8	0	2	2	2	2	2	2	2	3	1	0	0	0	1	0	0	0	0	0	0	0	0	0
52	143313278	1	9	9	1	0	0	0	0	0	0	0	0	0	0	0	0	0	0	0	0	0	0	0	0	1	0
52	143313278	2	9	9	0	1	1	1	1	1	1	1	2	0	0	0	1	0	1	1	1	1	1	1	1	0	0
52	143313278	3	9	9	0	2	2	2	2	2	2	2	3	1	0	0	0	1	0	0	0	0	0	0	0	0	0
52	143313278	1	10	10	0	1	1	0	1	1	1	0	0	0	0	0	0	0	1	1	0	1	1	1	0	1	0
52	143313278	2	10	10	1	0	0	1	0	0	0	1	2	0	0	0	1	0	0	0	1	0	0	0	1	0	0
52	143313278	3	10	10	0	2	2	2	2	2	2	2	3	1	0	0	0	1	0	0	0	0	0	0	0	0	0
53	143316453	1	1	1	0	0	0	1	1	1	0	1	0	0	0	0	0	0	0	0	1	1	1	0	1	1	0
53	143316453	2	1	1	1	1	1	0	0	0	1	0	1	0	0	1	0	0	1	1	0	0	0	1	0	0	1
53	143316453	3	1	1	0	2	2	2	2	2	2	2	3	1	0	0	0	1	0	0	0	0	0	0	0	0	0
53	143316453	1	2	2	1	1	0	1	1	0	1	0	1	0	0	1	0	0	1	0	1	1	0	1	0	0	1
53	143316453	2	2	2	0	0	1	0	0	1	0	1	0	0	0	0	0	0	0	1	0	0	1	0	1	1	0
53	143316453	3	2	2	0	2	2	2	2	2	2	2	3	1	0	0	0	1	0	0	0	0	0	0	0	0	0
53	143316453	1	3	3	0	0	1	1	1	0	0	0	2	0	0	0	1	0	0	1	1	1	0	0	0	0	0
53	143316453	2	3	3	1	1	0	0	0	1	1	1	0	0	0	0	0	0	1	0	0	0	1	1	1	1	0
53	143316453	3	3	3	0	2	2	2	2	2	2	2	3	1	0	0	0	1	0	0	0	0	0	0	0	0	0
53	143316453	1	4	4	1	1	0	0	0	1	0	1	1	0	0	1	0	0	1	0	0	0	1	0	1	0	1
53	143316453	2	4	4	0	0	1	1	1	0	1	0	0	0	0	0	0	0	0	1	1	1	0	1	0	1	0
53	143316453	3	4	4	0	2	2	2	2	2	2	2	3	1	0	0	0	1	0	0	0	0	0	0	0	0	0
53	143316453	1	5	5	1	1	1	1	0	0	0	1	0	0	0	0	0	0	1	1	1	0	0	0	1	1	0
53	143316453	2	5	5	0	0	0	0	1	1	1	0	1	0	0	1	0	0	0	0	0	1	1	1	0	0	1
53	143316453	3	5	5	0	2	2	2	2	2	2	2	3	1	0	0	0	1	0	0	0	0	0	0	0	0	0
53	143316453	1	6	6	0	0	1	1	0	1	1	1	1	0	0	1	0	0	0	1	1	0	1	1	1	0	1
53	143316453	2	6	6	1	1	0	0	1	0	0	0	2	0	0	0	1	0	1	0	0	1	0	0	0	0	0
53	143316453	3	6	6	0	2	2	2	2	2	2	2	3	1	0	0	0	1	0	0	0	0	0	0	0	0	0
53	143316453	1	7	7	1	1	0	0	0	1	1	0	2	0	0	0	1	0	1	0	0	0	1	1	0	0	0
53	143316453	2	7	7	0	0	1	1	1	0	0	1	1	0	0	1	0	0	0	1	1	1	0	0	1	0	1
53	143316453	3	7	7	0	2	2	2	2	2	2	2	3	1	0	0	0	1	0	0	0	0	0	0	0	0	0
53	143316453	1	8	8	0	0	1	0	1	0	1	1	2	0	0	0	1	0	0	1	0	1	0	1	1	0	0
53	143316453	2	8	8	1	1	0	1	0	1	0	0	0	0	0	0	0	0	1	0	1	0	1	0	0	1	0
53	143316453	3	8	8	0	2	2	2	2	2	2	2	3	1	0	0	0	1	0	0	0	0	0	0	0	0	0
53	143316453	1	9	9	0	0	0	0	0	0	0	0	0	0	0	0	0	0	0	0	0	0	0	0	0	1	0
53	143316453	2	9	9	1	1	1	1	1	1	1	1	2	0	0	0	1	0	1	1	1	1	1	1	1	0	0
53	143316453	3	9	9	0	2	2	2	2	2	2	2	3	1	0	0	0	1	0	0	0	0	0	0	0	0	0
53	143316453	1	10	10	0	1	1	0	1	1	1	0	0	0	0	0	0	0	1	1	0	1	1	1	0	1	0
53	143316453	2	10	10	1	0	0	1	0	0	0	1	2	0	0	0	1	0	0	0	1	0	0	0	1	0	0
53	143316453	3	10	10	0	2	2	2	2	2	2	2	3	1	0	0	0	1	0	0	0	0	0	0	0	0	0
54	143358857	1	1	1	1	0	0	1	1	1	0	1	0	0	0	0	0	0	0	0	1	1	1	0	1	1	0
54	143358857	2	1	1	0	1	1	0	0	0	1	0	1	0	0	1	0	0	1	1	0	0	0	1	0	0	1
54	143358857	3	1	1	0	2	2	2	2	2	2	2	3	1	0	0	0	1	0	0	0	0	0	0	0	0	0
54	143358857	1	2	2	1	1	0	1	1	0	1	0	1	0	0	1	0	0	1	0	1	1	0	1	0	0	1
54	143358857	2	2	2	0	0	1	0	0	1	0	1	0	0	0	0	0	0	0	1	0	0	1	0	1	1	0
54	143358857	3	2	2	0	2	2	2	2	2	2	2	3	1	0	0	0	1	0	0	0	0	0	0	0	0	0
54	143358857	1	3	3	0	0	1	1	1	0	0	0	2	0	0	0	1	0	0	1	1	1	0	0	0	0	0
54	143358857	2	3	3	0	1	0	0	0	1	1	1	0	0	0	0	0	0	1	0	0	0	1	1	1	1	0
54	143358857	3	3	3	1	2	2	2	2	2	2	2	3	1	1	0	0	1	0	0	0	0	0	0	0	0	0
54	143358857	1	4	4	0	1	0	0	0	1	0	1	1	0	0	1	0	0	1	0	0	0	1	0	1	0	1
54	143358857	2	4	4	1	0	1	1	1	0	1	0	0	0	0	0	0	0	0	1	1	1	0	1	0	1	0
54	143358857	3	4	4	0	2	2	2	2	2	2	2	3	1	0	0	0	1	0	0	0	0	0	0	0	0	0
54	143358857	1	5	5	0	1	1	1	0	0	0	1	0	0	0	0	0	0	1	1	1	0	0	0	1	1	0
54	143358857	2	5	5	1	0	0	0	1	1	1	0	1	0	0	1	0	0	0	0	0	1	1	1	0	0	1
54	143358857	3	5	5	0	2	2	2	2	2	2	2	3	1	0	0	0	1	0	0	0	0	0	0	0	0	0
54	143358857	1	6	6	1	0	1	1	0	1	1	1	1	0	0	1	0	0	0	1	1	0	1	1	1	0	1
54	143358857	2	6	6	0	1	0	0	1	0	0	0	2	0	0	0	1	0	1	0	0	1	0	0	0	0	0
54	143358857	3	6	6	0	2	2	2	2	2	2	2	3	1	0	0	0	1	0	0	0	0	0	0	0	0	0
54	143358857	1	7	7	1	1	0	0	0	1	1	0	2	0	0	0	1	0	1	0	0	0	1	1	0	0	0
54	143358857	2	7	7	0	0	1	1	1	0	0	1	1	0	0	1	0	0	0	1	1	1	0	0	1	0	1
54	143358857	3	7	7	0	2	2	2	2	2	2	2	3	1	0	0	0	1	0	0	0	0	0	0	0	0	0
54	143358857	1	8	8	0	0	1	0	1	0	1	1	2	0	0	0	1	0	0	1	0	1	0	1	1	0	0
54	143358857	2	8	8	1	1	0	1	0	1	0	0	0	0	0	0	0	0	1	0	1	0	1	0	0	1	0
54	143358857	3	8	8	0	2	2	2	2	2	2	2	3	1	0	0	0	1	0	0	0	0	0	0	0	0	0
54	143358857	1	9	9	1	0	0	0	0	0	0	0	0	0	0	0	0	0	0	0	0	0	0	0	0	1	0
54	143358857	2	9	9	0	1	1	1	1	1	1	1	2	0	0	0	1	0	1	1	1	1	1	1	1	0	0
54	143358857	3	9	9	0	2	2	2	2	2	2	2	3	1	0	0	0	1	0	0	0	0	0	0	0	0	0
54	143358857	1	10	10	0	1	1	0	1	1	1	0	0	0	0	0	0	0	1	1	0	1	1	1	0	1	0
54	143358857	2	10	10	1	0	0	1	0	0	0	1	2	0	0	0	1	0	0	0	1	0	0	0	1	0	0
54	143358857	3	10	10	0	2	2	2	2	2	2	2	3	1	0	0	0	1	0	0	0	0	0	0	0	0	0
55	143360434	1	1	1	0	0	0	1	1	1	0	1	0	0	0	0	0	0	0	0	1	1	1	0	1	1	0
55	143360434	2	1	1	1	1	1	0	0	0	1	0	1	0	0	1	0	0	1	1	0	0	0	1	0	0	1
55	143360434	3	1	1	0	2	2	2	2	2	2	2	3	1	0	0	0	1	0	0	0	0	0	0	0	0	0
55	143360434	1	2	2	1	1	0	1	1	0	1	0	1	0	0	1	0	0	1	0	1	1	0	1	0	0	1
55	143360434	2	2	2	0	0	1	0	0	1	0	1	0	0	0	0	0	0	0	1	0	0	1	0	1	1	0
55	143360434	3	2	2	0	2	2	2	2	2	2	2	3	1	0	0	0	1	0	0	0	0	0	0	0	0	0
55	143360434	1	3	3	1	0	1	1	1	0	0	0	2	0	0	0	1	0	0	1	1	1	0	0	0	0	0
55	143360434	2	3	3	0	1	0	0	0	1	1	1	0	0	0	0	0	0	1	0	0	0	1	1	1	1	0
55	143360434	3	3	3	0	2	2	2	2	2	2	2	3	1	0	0	0	1	0	0	0	0	0	0	0	0	0
55	143360434	1	4	4	0	1	0	0	0	1	0	1	1	0	0	1	0	0	1	0	0	0	1	0	1	0	1
55	143360434	2	4	4	1	0	1	1	1	0	1	0	0	0	0	0	0	0	0	1	1	1	0	1	0	1	0
55	143360434	3	4	4	0	2	2	2	2	2	2	2	3	1	0	0	0	1	0	0	0	0	0	0	0	0	0
55	143360434	1	5	5	0	1	1	1	0	0	0	1	0	0	0	0	0	0	1	1	1	0	0	0	1	1	0
55	143360434	2	5	5	1	0	0	0	1	1	1	0	1	0	0	1	0	0	0	0	0	1	1	1	0	0	1
55	143360434	3	5	5	0	2	2	2	2	2	2	2	3	1	0	0	0	1	0	0	0	0	0	0	0	0	0
55	143360434	1	6	6	1	0	1	1	0	1	1	1	1	0	0	1	0	0	0	1	1	0	1	1	1	0	1
55	143360434	2	6	6	0	1	0	0	1	0	0	0	2	0	0	0	1	0	1	0	0	1	0	0	0	0	0
55	143360434	3	6	6	0	2	2	2	2	2	2	2	3	1	0	0	0	1	0	0	0	0	0	0	0	0	0
55	143360434	1	7	7	1	1	0	0	0	1	1	0	2	0	0	0	1	0	1	0	0	0	1	1	0	0	0
55	143360434	2	7	7	0	0	1	1	1	0	0	1	1	0	0	1	0	0	0	1	1	1	0	0	1	0	1
55	143360434	3	7	7	0	2	2	2	2	2	2	2	3	1	0	0	0	1	0	0	0	0	0	0	0	0	0
55	143360434	1	8	8	1	0	1	0	1	0	1	1	2	0	0	0	1	0	0	1	0	1	0	1	1	0	0
55	143360434	2	8	8	0	1	0	1	0	1	0	0	0	0	0	0	0	0	1	0	1	0	1	0	0	1	0
55	143360434	3	8	8	0	2	2	2	2	2	2	2	3	1	0	0	0	1	0	0	0	0	0	0	0	0	0
55	143360434	1	9	9	0	0	0	0	0	0	0	0	0	0	0	0	0	0	0	0	0	0	0	0	0	1	0
55	143360434	2	9	9	1	1	1	1	1	1	1	1	2	0	0	0	1	0	1	1	1	1	1	1	1	0	0
55	143360434	3	9	9	0	2	2	2	2	2	2	2	3	1	0	0	0	1	0	0	0	0	0	0	0	0	0
55	143360434	1	10	10	1	1	1	0	1	1	1	0	0	0	0	0	0	0	1	1	0	1	1	1	0	1	0
55	143360434	2	10	10	0	0	0	1	0	0	0	1	2	0	0	0	1	0	0	0	1	0	0	0	1	0	0
55	143360434	3	10	10	0	2	2	2	2	2	2	2	3	1	0	0	0	1	0	0	0	0	0	0	0	0	0
56	143361657	1	1	1	0	0	0	1	1	1	0	1	0	0	0	0	0	0	0	0	1	1	1	0	1	1	0
56	143361657	2	1	1	1	1	1	0	0	0	1	0	1	0	0	1	0	0	1	1	0	0	0	1	0	0	1
56	143361657	3	1	1	0	2	2	2	2	2	2	2	3	1	0	0	0	1	0	0	0	0	0	0	0	0	0
56	143361657	1	2	2	1	1	0	1	1	0	1	0	1	0	0	1	0	0	1	0	1	1	0	1	0	0	1
56	143361657	2	2	2	0	0	1	0	0	1	0	1	0	0	0	0	0	0	0	1	0	0	1	0	1	1	0
56	143361657	3	2	2	0	2	2	2	2	2	2	2	3	1	0	0	0	1	0	0	0	0	0	0	0	0	0
56	143361657	1	3	3	1	0	1	1	1	0	0	0	2	0	0	0	1	0	0	1	1	1	0	0	0	0	0
56	143361657	2	3	3	0	1	0	0	0	1	1	1	0	0	0	0	0	0	1	0	0	0	1	1	1	1	0
56	143361657	3	3	3	0	2	2	2	2	2	2	2	3	1	0	0	0	1	0	0	0	0	0	0	0	0	0
56	143361657	1	4	4	0	1	0	0	0	1	0	1	1	0	0	1	0	0	1	0	0	0	1	0	1	0	1
56	143361657	2	4	4	1	0	1	1	1	0	1	0	0	0	0	0	0	0	0	1	1	1	0	1	0	1	0
56	143361657	3	4	4	0	2	2	2	2	2	2	2	3	1	0	0	0	1	0	0	0	0	0	0	0	0	0
56	143361657	1	5	5	0	1	1	1	0	0	0	1	0	0	0	0	0	0	1	1	1	0	0	0	1	1	0
56	143361657	2	5	5	1	0	0	0	1	1	1	0	1	0	0	1	0	0	0	0	0	1	1	1	0	0	1
56	143361657	3	5	5	0	2	2	2	2	2	2	2	3	1	0	0	0	1	0	0	0	0	0	0	0	0	0
56	143361657	1	6	6	0	0	1	1	0	1	1	1	1	0	0	1	0	0	0	1	1	0	1	1	1	0	1
56	143361657	2	6	6	1	1	0	0	1	0	0	0	2	0	0	0	1	0	1	0	0	1	0	0	0	0	0
56	143361657	3	6	6	0	2	2	2	2	2	2	2	3	1	0	0	0	1	0	0	0	0	0	0	0	0	0
56	143361657	1	7	7	1	1	0	0	0	1	1	0	2	0	0	0	1	0	1	0	0	0	1	1	0	0	0
56	143361657	2	7	7	0	0	1	1	1	0	0	1	1	0	0	1	0	0	0	1	1	1	0	0	1	0	1
56	143361657	3	7	7	0	2	2	2	2	2	2	2	3	1	0	0	0	1	0	0	0	0	0	0	0	0	0
56	143361657	1	8	8	1	0	1	0	1	0	1	1	2	0	0	0	1	0	0	1	0	1	0	1	1	0	0
56	143361657	2	8	8	0	1	0	1	0	1	0	0	0	0	0	0	0	0	1	0	1	0	1	0	0	1	0
56	143361657	3	8	8	0	2	2	2	2	2	2	2	3	1	0	0	0	1	0	0	0	0	0	0	0	0	0
56	143361657	1	9	9	0	0	0	0	0	0	0	0	0	0	0	0	0	0	0	0	0	0	0	0	0	1	0
56	143361657	2	9	9	1	1	1	1	1	1	1	1	2	0	0	0	1	0	1	1	1	1	1	1	1	0	0
56	143361657	3	9	9	0	2	2	2	2	2	2	2	3	1	0	0	0	1	0	0	0	0	0	0	0	0	0
56	143361657	1	10	10	1	1	1	0	1	1	1	0	0	0	0	0	0	0	1	1	0	1	1	1	0	1	0
56	143361657	2	10	10	0	0	0	1	0	0	0	1	2	0	0	0	1	0	0	0	1	0	0	0	1	0	0
56	143361657	3	10	10	0	2	2	2	2	2	2	2	3	1	0	0	0	1	0	0	0	0	0	0	0	0	0
57	143361658	1	1	1	0	0	0	1	1	1	0	1	0	0	0	0	0	0	0	0	1	1	1	0	1	1	0
57	143361658	2	1	1	1	1	1	0	0	0	1	0	1	0	0	1	0	0	1	1	0	0	0	1	0	0	1
57	143361658	3	1	1	0	2	2	2	2	2	2	2	3	1	0	0	0	1	0	0	0	0	0	0	0	0	0
57	143361658	1	2	2	1	1	0	1	1	0	1	0	1	0	0	1	0	0	1	0	1	1	0	1	0	0	1
57	143361658	2	2	2	0	0	1	0	0	1	0	1	0	0	0	0	0	0	0	1	0	0	1	0	1	1	0
57	143361658	3	2	2	0	2	2	2	2	2	2	2	3	1	0	0	0	1	0	0	0	0	0	0	0	0	0
57	143361658	1	3	3	0	0	1	1	1	0	0	0	2	0	0	0	1	0	0	1	1	1	0	0	0	0	0
57	143361658	2	3	3	1	1	0	0	0	1	1	1	0	0	0	0	0	0	1	0	0	0	1	1	1	1	0
57	143361658	3	3	3	0	2	2	2	2	2	2	2	3	1	0	0	0	1	0	0	0	0	0	0	0	0	0
57	143361658	1	4	4	1	1	0	0	0	1	0	1	1	0	0	1	0	0	1	0	0	0	1	0	1	0	1
57	143361658	2	4	4	0	0	1	1	1	0	1	0	0	0	0	0	0	0	0	1	1	1	0	1	0	1	0
57	143361658	3	4	4	0	2	2	2	2	2	2	2	3	1	0	0	0	1	0	0	0	0	0	0	0	0	0
57	143361658	1	5	5	0	1	1	1	0	0	0	1	0	0	0	0	0	0	1	1	1	0	0	0	1	1	0
57	143361658	2	5	5	1	0	0	0	1	1	1	0	1	0	0	1	0	0	0	0	0	1	1	1	0	0	1
57	143361658	3	5	5	0	2	2	2	2	2	2	2	3	1	0	0	0	1	0	0	0	0	0	0	0	0	0
57	143361658	1	6	6	1	0	1	1	0	1	1	1	1	0	0	1	0	0	0	1	1	0	1	1	1	0	1
57	143361658	2	6	6	0	1	0	0	1	0	0	0	2	0	0	0	1	0	1	0	0	1	0	0	0	0	0
57	143361658	3	6	6	0	2	2	2	2	2	2	2	3	1	0	0	0	1	0	0	0	0	0	0	0	0	0
57	143361658	1	7	7	0	1	0	0	0	1	1	0	2	0	0	0	1	0	1	0	0	0	1	1	0	0	0
57	143361658	2	7	7	1	0	1	1	1	0	0	1	1	0	0	1	0	0	0	1	1	1	0	0	1	0	1
57	143361658	3	7	7	0	2	2	2	2	2	2	2	3	1	0	0	0	1	0	0	0	0	0	0	0	0	0
57	143361658	1	8	8	0	0	1	0	1	0	1	1	2	0	0	0	1	0	0	1	0	1	0	1	1	0	0
57	143361658	2	8	8	1	1	0	1	0	1	0	0	0	0	0	0	0	0	1	0	1	0	1	0	0	1	0
57	143361658	3	8	8	0	2	2	2	2	2	2	2	3	1	0	0	0	1	0	0	0	0	0	0	0	0	0
57	143361658	1	9	9	1	0	0	0	0	0	0	0	0	0	0	0	0	0	0	0	0	0	0	0	0	1	0
57	143361658	2	9	9	0	1	1	1	1	1	1	1	2	0	0	0	1	0	1	1	1	1	1	1	1	0	0
57	143361658	3	9	9	0	2	2	2	2	2	2	2	3	1	0	0	0	1	0	0	0	0	0	0	0	0	0
57	143361658	1	10	10	1	1	1	0	1	1	1	0	0	0	0	0	0	0	1	1	0	1	1	1	0	1	0
57	143361658	2	10	10	0	0	0	1	0	0	0	1	2	0	0	0	1	0	0	0	1	0	0	0	1	0	0
57	143361658	3	10	10	0	2	2	2	2	2	2	2	3	1	0	0	0	1	0	0	0	0	0	0	0	0	0
58	143361659	1	1	1	0	0	0	1	1	1	0	1	0	0	0	0	0	0	0	0	1	1	1	0	1	1	0
58	143361659	2	1	1	1	1	1	0	0	0	1	0	1	0	0	1	0	0	1	1	0	0	0	1	0	0	1
58	143361659	3	1	1	0	2	2	2	2	2	2	2	3	1	0	0	0	1	0	0	0	0	0	0	0	0	0
58	143361659	1	2	2	1	1	0	1	1	0	1	0	1	0	0	1	0	0	1	0	1	1	0	1	0	0	1
58	143361659	2	2	2	0	0	1	0	0	1	0	1	0	0	0	0	0	0	0	1	0	0	1	0	1	1	0
58	143361659	3	2	2	0	2	2	2	2	2	2	2	3	1	0	0	0	1	0	0	0	0	0	0	0	0	0
58	143361659	1	3	3	1	0	1	1	1	0	0	0	2	0	0	0	1	0	0	1	1	1	0	0	0	0	0
58	143361659	2	3	3	0	1	0	0	0	1	1	1	0	0	0	0	0	0	1	0	0	0	1	1	1	1	0
58	143361659	3	3	3	0	2	2	2	2	2	2	2	3	1	0	0	0	1	0	0	0	0	0	0	0	0	0
58	143361659	1	4	4	0	1	0	0	0	1	0	1	1	0	0	1	0	0	1	0	0	0	1	0	1	0	1
58	143361659	2	4	4	1	0	1	1	1	0	1	0	0	0	0	0	0	0	0	1	1	1	0	1	0	1	0
58	143361659	3	4	4	0	2	2	2	2	2	2	2	3	1	0	0	0	1	0	0	0	0	0	0	0	0	0
58	143361659	1	5	5	0	1	1	1	0	0	0	1	0	0	0	0	0	0	1	1	1	0	0	0	1	1	0
58	143361659	2	5	5	1	0	0	0	1	1	1	0	1	0	0	1	0	0	0	0	0	1	1	1	0	0	1
58	143361659	3	5	5	0	2	2	2	2	2	2	2	3	1	0	0	0	1	0	0	0	0	0	0	0	0	0
58	143361659	1	6	6	0	0	1	1	0	1	1	1	1	0	0	1	0	0	0	1	1	0	1	1	1	0	1
58	143361659	2	6	6	1	1	0	0	1	0	0	0	2	0	0	0	1	0	1	0	0	1	0	0	0	0	0
58	143361659	3	6	6	0	2	2	2	2	2	2	2	3	1	0	0	0	1	0	0	0	0	0	0	0	0	0
58	143361659	1	7	7	0	1	0	0	0	1	1	0	2	0	0	0	1	0	1	0	0	0	1	1	0	0	0
58	143361659	2	7	7	1	0	1	1	1	0	0	1	1	0	0	1	0	0	0	1	1	1	0	0	1	0	1
58	143361659	3	7	7	0	2	2	2	2	2	2	2	3	1	0	0	0	1	0	0	0	0	0	0	0	0	0
58	143361659	1	8	8	0	0	1	0	1	0	1	1	2	0	0	0	1	0	0	1	0	1	0	1	1	0	0
58	143361659	2	8	8	1	1	0	1	0	1	0	0	0	0	0	0	0	0	1	0	1	0	1	0	0	1	0
58	143361659	3	8	8	0	2	2	2	2	2	2	2	3	1	0	0	0	1	0	0	0	0	0	0	0	0	0
58	143361659	1	9	9	0	0	0	0	0	0	0	0	0	0	0	0	0	0	0	0	0	0	0	0	0	1	0
58	143361659	2	9	9	1	1	1	1	1	1	1	1	2	0	0	0	1	0	1	1	1	1	1	1	1	0	0
58	143361659	3	9	9	0	2	2	2	2	2	2	2	3	1	0	0	0	1	0	0	0	0	0	0	0	0	0
58	143361659	1	10	10	1	1	1	0	1	1	1	0	0	0	0	0	0	0	1	1	0	1	1	1	0	1	0
58	143361659	2	10	10	0	0	0	1	0	0	0	1	2	0	0	0	1	0	0	0	1	0	0	0	1	0	0
58	143361659	3	10	10	0	2	2	2	2	2	2	2	3	1	0	0	0	1	0	0	0	0	0	0	0	0	0
59	143361793	1	1	1	1	0	0	1	1	1	0	1	0	0	0	0	0	0	0	0	1	1	1	0	1	1	0
59	143361793	2	1	1	0	1	1	0	0	0	1	0	1	0	0	1	0	0	1	1	0	0	0	1	0	0	1
59	143361793	3	1	1	0	2	2	2	2	2	2	2	3	1	0	0	0	1	0	0	0	0	0	0	0	0	0
59	143361793	1	2	2	1	1	0	1	1	0	1	0	1	0	0	1	0	0	1	0	1	1	0	1	0	0	1
59	143361793	2	2	2	0	0	1	0	0	1	0	1	0	0	0	0	0	0	0	1	0	0	1	0	1	1	0
59	143361793	3	2	2	0	2	2	2	2	2	2	2	3	1	0	0	0	1	0	0	0	0	0	0	0	0	0
59	143361793	1	3	3	0	0	1	1	1	0	0	0	2	0	0	0	1	0	0	1	1	1	0	0	0	0	0
59	143361793	2	3	3	1	1	0	0	0	1	1	1	0	0	0	0	0	0	1	0	0	0	1	1	1	1	0
59	143361793	3	3	3	0	2	2	2	2	2	2	2	3	1	0	0	0	1	0	0	0	0	0	0	0	0	0
59	143361793	1	4	4	1	1	0	0	0	1	0	1	1	0	0	1	0	0	1	0	0	0	1	0	1	0	1
59	143361793	2	4	4	0	0	1	1	1	0	1	0	0	0	0	0	0	0	0	1	1	1	0	1	0	1	0
59	143361793	3	4	4	0	2	2	2	2	2	2	2	3	1	0	0	0	1	0	0	0	0	0	0	0	0	0
59	143361793	1	5	5	1	1	1	1	0	0	0	1	0	0	0	0	0	0	1	1	1	0	0	0	1	1	0
59	143361793	2	5	5	0	0	0	0	1	1	1	0	1	0	0	1	0	0	0	0	0	1	1	1	0	0	1
59	143361793	3	5	5	0	2	2	2	2	2	2	2	3	1	0	0	0	1	0	0	0	0	0	0	0	0	0
59	143361793	1	6	6	0	0	1	1	0	1	1	1	1	0	0	1	0	0	0	1	1	0	1	1	1	0	1
59	143361793	2	6	6	1	1	0	0	1	0	0	0	2	0	0	0	1	0	1	0	0	1	0	0	0	0	0
59	143361793	3	6	6	0	2	2	2	2	2	2	2	3	1	0	0	0	1	0	0	0	0	0	0	0	0	0
59	143361793	1	7	7	0	1	0	0	0	1	1	0	2	0	0	0	1	0	1	0	0	0	1	1	0	0	0
59	143361793	2	7	7	1	0	1	1	1	0	0	1	1	0	0	1	0	0	0	1	1	1	0	0	1	0	1
59	143361793	3	7	7	0	2	2	2	2	2	2	2	3	1	0	0	0	1	0	0	0	0	0	0	0	0	0
59	143361793	1	8	8	0	0	1	0	1	0	1	1	2	0	0	0	1	0	0	1	0	1	0	1	1	0	0
59	143361793	2	8	8	1	1	0	1	0	1	0	0	0	0	0	0	0	0	1	0	1	0	1	0	0	1	0
59	143361793	3	8	8	0	2	2	2	2	2	2	2	3	1	0	0	0	1	0	0	0	0	0	0	0	0	0
59	143361793	1	9	9	1	0	0	0	0	0	0	0	0	0	0	0	0	0	0	0	0	0	0	0	0	1	0
59	143361793	2	9	9	0	1	1	1	1	1	1	1	2	0	0	0	1	0	1	1	1	1	1	1	1	0	0
59	143361793	3	9	9	0	2	2	2	2	2	2	2	3	1	0	0	0	1	0	0	0	0	0	0	0	0	0
59	143361793	1	10	10	0	1	1	0	1	1	1	0	0	0	0	0	0	0	1	1	0	1	1	1	0	1	0
59	143361793	2	10	10	1	0	0	1	0	0	0	1	2	0	0	0	1	0	0	0	1	0	0	0	1	0	0
59	143361793	3	10	10	0	2	2	2	2	2	2	2	3	1	0	0	0	1	0	0	0	0	0	0	0	0	0
60	143361794	1	1	1	1	0	0	1	1	1	0	1	0	0	0	0	0	0	0	0	1	1	1	0	1	1	0
60	143361794	2	1	1	0	1	1	0	0	0	1	0	1	0	0	1	0	0	1	1	0	0	0	1	0	0	1
60	143361794	3	1	1	0	2	2	2	2	2	2	2	3	1	0	0	0	1	0	0	0	0	0	0	0	0	0
60	143361794	1	2	2	0	1	0	1	1	0	1	0	1	0	0	1	0	0	1	0	1	1	0	1	0	0	1
60	143361794	2	2	2	1	0	1	0	0	1	0	1	0	0	0	0	0	0	0	1	0	0	1	0	1	1	0
60	143361794	3	2	2	0	2	2	2	2	2	2	2	3	1	0	0	0	1	0	0	0	0	0	0	0	0	0
60	143361794	1	3	3	0	0	1	1	1	0	0	0	2	0	0	0	1	0	0	1	1	1	0	0	0	0	0
60	143361794	2	3	3	1	1	0	0	0	1	1	1	0	0	0	0	0	0	1	0	0	0	1	1	1	1	0
60	143361794	3	3	3	0	2	2	2	2	2	2	2	3	1	0	0	0	1	0	0	0	0	0	0	0	0	0
60	143361794	1	4	4	1	1	0	0	0	1	0	1	1	0	0	1	0	0	1	0	0	0	1	0	1	0	1
60	143361794	2	4	4	0	0	1	1	1	0	1	0	0	0	0	0	0	0	0	1	1	1	0	1	0	1	0
60	143361794	3	4	4	0	2	2	2	2	2	2	2	3	1	0	0	0	1	0	0	0	0	0	0	0	0	0
60	143361794	1	5	5	1	1	1	1	0	0	0	1	0	0	0	0	0	0	1	1	1	0	0	0	1	1	0
60	143361794	2	5	5	0	0	0	0	1	1	1	0	1	0	0	1	0	0	0	0	0	1	1	1	0	0	1
60	143361794	3	5	5	0	2	2	2	2	2	2	2	3	1	0	0	0	1	0	0	0	0	0	0	0	0	0
60	143361794	1	6	6	0	0	1	1	0	1	1	1	1	0	0	1	0	0	0	1	1	0	1	1	1	0	1
60	143361794	2	6	6	1	1	0	0	1	0	0	0	2	0	0	0	1	0	1	0	0	1	0	0	0	0	0
60	143361794	3	6	6	0	2	2	2	2	2	2	2	3	1	0	0	0	1	0	0	0	0	0	0	0	0	0
60	143361794	1	7	7	0	1	0	0	0	1	1	0	2	0	0	0	1	0	1	0	0	0	1	1	0	0	0
60	143361794	2	7	7	1	0	1	1	1	0	0	1	1	0	0	1	0	0	0	1	1	1	0	0	1	0	1
60	143361794	3	7	7	0	2	2	2	2	2	2	2	3	1	0	0	0	1	0	0	0	0	0	0	0	0	0
60	143361794	1	8	8	0	0	1	0	1	0	1	1	2	0	0	0	1	0	0	1	0	1	0	1	1	0	0
60	143361794	2	8	8	1	1	0	1	0	1	0	0	0	0	0	0	0	0	1	0	1	0	1	0	0	1	0
60	143361794	3	8	8	0	2	2	2	2	2	2	2	3	1	0	0	0	1	0	0	0	0	0	0	0	0	0
60	143361794	1	9	9	1	0	0	0	0	0	0	0	0	0	0	0	0	0	0	0	0	0	0	0	0	1	0
60	143361794	2	9	9	0	1	1	1	1	1	1	1	2	0	0	0	1	0	1	1	1	1	1	1	1	0	0
60	143361794	3	9	9	0	2	2	2	2	2	2	2	3	1	0	0	0	1	0	0	0	0	0	0	0	0	0
60	143361794	1	10	10	0	1	1	0	1	1	1	0	0	0	0	0	0	0	1	1	0	1	1	1	0	1	0
60	143361794	2	10	10	1	0	0	1	0	0	0	1	2	0	0	0	1	0	0	0	1	0	0	0	1	0	0
60	143361794	3	10	10	0	2	2	2	2	2	2	2	3	1	0	0	0	1	0	0	0	0	0	0	0	0	0
61	143361795	1	1	1	0	2	2	2	2	2	2	2	3	1	0	0	0	0	0	0	0	0	0	0	0	0	0
61	143361795	2	1	1	0	1	1	0	0	0	1	0	1	0	0	1	0	0	1	1	0	0	0	1	0	0	1
61	143361795	3	1	1	1	0	0	1	1	1	0	1	0	1	1	0	0	1	0	0	1	1	1	0	1	1	0
61	143361795	1	2	2	0	1	0	1	1	0	1	0	1	0	0	1	0	0	1	0	1	1	0	1	0	0	1
61	143361795	2	2	2	1	0	1	0	0	1	0	1	0	0	0	0	0	0	0	1	0	0	1	0	1	1	0
61	143361795	3	2	2	0	2	2	2	2	2	2	2	3	1	0	0	0	1	0	0	0	0	0	0	0	0	0
61	143361795	1	3	3	1	0	1	1	1	0	0	0	2	0	0	0	1	0	0	1	1	1	0	0	0	0	0
61	143361795	2	3	3	0	1	0	0	0	1	1	1	0	0	0	0	0	0	1	0	0	0	1	1	1	1	0
61	143361795	3	3	3	0	2	2	2	2	2	2	2	3	1	0	0	0	1	0	0	0	0	0	0	0	0	0
61	143361795	1	4	4	0	1	0	0	0	1	0	1	1	0	0	1	0	0	1	0	0	0	1	0	1	0	1
61	143361795	2	4	4	1	0	1	1	1	0	1	0	0	0	0	0	0	0	0	1	1	1	0	1	0	1	0
61	143361795	3	4	4	0	2	2	2	2	2	2	2	3	1	0	0	0	1	0	0	0	0	0	0	0	0	0
61	143361795	1	5	5	1	1	1	1	0	0	0	1	0	0	0	0	0	0	1	1	1	0	0	0	1	1	0
61	143361795	2	5	5	0	0	0	0	1	1	1	0	1	0	0	1	0	0	0	0	0	1	1	1	0	0	1
61	143361795	3	5	5	0	2	2	2	2	2	2	2	3	1	0	0	0	1	0	0	0	0	0	0	0	0	0
61	143361795	1	6	6	0	0	1	1	0	1	1	1	1	0	0	1	0	0	0	1	1	0	1	1	1	0	1
61	143361795	2	6	6	1	1	0	0	1	0	0	0	2	0	0	0	1	0	1	0	0	1	0	0	0	0	0
61	143361795	3	6	6	0	2	2	2	2	2	2	2	3	1	0	0	0	1	0	0	0	0	0	0	0	0	0
61	143361795	1	7	7	0	1	0	0	0	1	1	0	2	0	0	0	1	0	1	0	0	0	1	1	0	0	0
61	143361795	2	7	7	1	0	1	1	1	0	0	1	1	0	0	1	0	0	0	1	1	1	0	0	1	0	1
61	143361795	3	7	7	0	2	2	2	2	2	2	2	3	1	0	0	0	1	0	0	0	0	0	0	0	0	0
61	143361795	1	8	8	0	0	1	0	1	0	1	1	2	0	0	0	1	0	0	1	0	1	0	1	1	0	0
61	143361795	2	8	8	1	1	0	1	0	1	0	0	0	0	0	0	0	0	1	0	1	0	1	0	0	1	0
61	143361795	3	8	8	0	2	2	2	2	2	2	2	3	1	0	0	0	1	0	0	0	0	0	0	0	0	0
61	143361795	1	9	9	1	0	0	0	0	0	0	0	0	0	0	0	0	0	0	0	0	0	0	0	0	1	0
61	143361795	2	9	9	0	1	1	1	1	1	1	1	2	0	0	0	1	0	1	1	1	1	1	1	1	0	0
61	143361795	3	9	9	0	2	2	2	2	2	2	2	3	1	0	0	0	1	0	0	0	0	0	0	0	0	0
61	143361795	1	10	10	0	1	1	0	1	1	1	0	0	0	0	0	0	0	1	1	0	1	1	1	0	1	0
61	143361795	2	10	10	1	0	0	1	0	0	0	1	2	0	0	0	1	0	0	0	1	0	0	0	1	0	0
61	143361795	3	10	10	0	2	2	2	2	2	2	2	3	1	0	0	0	1	0	0	0	0	0	0	0	0	0
62	143418536	1	1	1	1	0	0	1	1	1	0	1	0	0	0	0	0	0	0	0	1	1	1	0	1	1	0
62	143418536	2	1	1	0	1	1	0	0	0	1	0	1	0	0	1	0	0	1	1	0	0	0	1	0	0	1
62	143418536	3	1	1	0	2	2	2	2	2	2	2	3	1	0	0	0	1	0	0	0	0	0	0	0	0	0
62	143418536	1	2	2	0	1	0	1	1	0	1	0	1	0	0	1	0	0	1	0	1	1	0	1	0	0	1
62	143418536	2	2	2	1	0	1	0	0	1	0	1	0	0	0	0	0	0	0	1	0	0	1	0	1	1	0
62	143418536	3	2	2	0	2	2	2	2	2	2	2	3	1	0	0	0	1	0	0	0	0	0	0	0	0	0
62	143418536	1	3	3	1	0	1	1	1	0	0	0	2	0	0	0	1	0	0	1	1	1	0	0	0	0	0
62	143418536	2	3	3	0	1	0	0	0	1	1	1	0	0	0	0	0	0	1	0	0	0	1	1	1	1	0
62	143418536	3	3	3	0	2	2	2	2	2	2	2	3	1	0	0	0	1	0	0	0	0	0	0	0	0	0
62	143418536	1	4	4	0	1	0	0	0	1	0	1	1	0	0	1	0	0	1	0	0	0	1	0	1	0	1
62	143418536	2	4	4	0	0	1	1	1	0	1	0	0	0	0	0	0	0	0	1	1	1	0	1	0	1	0
62	143418536	3	4	4	1	2	2	2	2	2	2	2	3	1	1	0	0	1	0	0	0	0	0	0	0	0	0
62	143418536	1	5	5	0	1	1	1	0	0	0	1	0	0	0	0	0	0	1	1	1	0	0	0	1	1	0
62	143418536	2	5	5	1	0	0	0	1	1	1	0	1	0	0	1	0	0	0	0	0	1	1	1	0	0	1
62	143418536	3	5	5	0	2	2	2	2	2	2	2	3	1	0	0	0	1	0	0	0	0	0	0	0	0	0
62	143418536	1	6	6	1	0	1	1	0	1	1	1	1	0	0	1	0	0	0	1	1	0	1	1	1	0	1
62	143418536	2	6	6	0	1	0	0	1	0	0	0	2	0	0	0	1	0	1	0	0	1	0	0	0	0	0
62	143418536	3	6	6	0	2	2	2	2	2	2	2	3	1	0	0	0	1	0	0	0	0	0	0	0	0	0
62	143418536	1	7	7	1	1	0	0	0	1	1	0	2	0	0	0	1	0	1	0	0	0	1	1	0	0	0
62	143418536	2	7	7	0	0	1	1	1	0	0	1	1	0	0	1	0	0	0	1	1	1	0	0	1	0	1
62	143418536	3	7	7	0	2	2	2	2	2	2	2	3	1	0	0	0	1	0	0	0	0	0	0	0	0	0
62	143418536	1	8	8	1	0	1	0	1	0	1	1	2	0	0	0	1	0	0	1	0	1	0	1	1	0	0
62	143418536	2	8	8	0	1	0	1	0	1	0	0	0	0	0	0	0	0	1	0	1	0	1	0	0	1	0
62	143418536	3	8	8	0	2	2	2	2	2	2	2	3	1	0	0	0	1	0	0	0	0	0	0	0	0	0
62	143418536	1	9	9	1	0	0	0	0	0	0	0	0	0	0	0	0	0	0	0	0	0	0	0	0	1	0
62	143418536	2	9	9	0	1	1	1	1	1	1	1	2	0	0	0	1	0	1	1	1	1	1	1	1	0	0
62	143418536	3	9	9	0	2	2	2	2	2	2	2	3	1	0	0	0	1	0	0	0	0	0	0	0	0	0
62	143418536	1	10	10	0	1	1	0	1	1	1	0	0	0	0	0	0	0	1	1	0	1	1	1	0	1	0
62	143418536	2	10	10	0	0	0	1	0	0	0	1	2	0	0	0	1	0	0	0	1	0	0	0	1	0	0
62	143418536	3	10	10	1	2	2	2	2	2	2	2	3	1	1	0	0	1	0	0	0	0	0	0	0	0	0
63	143418595	1	1	1	0	0	0	1	1	1	0	1	0	0	0	0	0	0	0	0	1	1	1	0	1	1	0
63	143418595	2	1	1	1	1	1	0	0	0	1	0	1	0	0	1	0	0	1	1	0	0	0	1	0	0	1
63	143418595	3	1	1	0	2	2	2	2	2	2	2	3	1	0	0	0	1	0	0	0	0	0	0	0	0	0
63	143418595	1	2	2	0	1	0	1	1	0	1	0	1	0	0	1	0	0	1	0	1	1	0	1	0	0	1
63	143418595	2	2	2	1	0	1	0	0	1	0	1	0	0	0	0	0	0	0	1	0	0	1	0	1	1	0
63	143418595	3	2	2	0	2	2	2	2	2	2	2	3	1	0	0	0	1	0	0	0	0	0	0	0	0	0
63	143418595	1	3	3	1	0	1	1	1	0	0	0	2	0	0	0	1	0	0	1	1	1	0	0	0	0	0
63	143418595	2	3	3	0	1	0	0	0	1	1	1	0	0	0	0	0	0	1	0	0	0	1	1	1	1	0
63	143418595	3	3	3	0	2	2	2	2	2	2	2	3	1	0	0	0	1	0	0	0	0	0	0	0	0	0
63	143418595	1	4	4	0	1	0	0	0	1	0	1	1	0	0	1	0	0	1	0	0	0	1	0	1	0	1
63	143418595	2	4	4	1	0	1	1	1	0	1	0	0	0	0	0	0	0	0	1	1	1	0	1	0	1	0
63	143418595	3	4	4	0	2	2	2	2	2	2	2	3	1	0	0	0	1	0	0	0	0	0	0	0	0	0
63	143418595	1	5	5	1	1	1	1	0	0	0	1	0	0	0	0	0	0	1	1	1	0	0	0	1	1	0
63	143418595	2	5	5	0	0	0	0	1	1	1	0	1	0	0	1	0	0	0	0	0	1	1	1	0	0	1
63	143418595	3	5	5	0	2	2	2	2	2	2	2	3	1	0	0	0	1	0	0	0	0	0	0	0	0	0
63	143418595	1	6	6	0	0	1	1	0	1	1	1	1	0	0	1	0	0	0	1	1	0	1	1	1	0	1
63	143418595	2	6	6	1	1	0	0	1	0	0	0	2	0	0	0	1	0	1	0	0	1	0	0	0	0	0
63	143418595	3	6	6	0	2	2	2	2	2	2	2	3	1	0	0	0	1	0	0	0	0	0	0	0	0	0
63	143418595	1	7	7	0	1	0	0	0	1	1	0	2	0	0	0	1	0	1	0	0	0	1	1	0	0	0
63	143418595	2	7	7	1	0	1	1	1	0	0	1	1	0	0	1	0	0	0	1	1	1	0	0	1	0	1
63	143418595	3	7	7	0	2	2	2	2	2	2	2	3	1	0	0	0	1	0	0	0	0	0	0	0	0	0
63	143418595	1	8	8	0	0	1	0	1	0	1	1	2	0	0	0	1	0	0	1	0	1	0	1	1	0	0
63	143418595	2	8	8	0	1	0	1	0	1	0	0	0	0	0	0	0	0	1	0	1	0	1	0	0	1	0
63	143418595	3	8	8	1	2	2	2	2	2	2	2	3	1	1	0	0	1	0	0	0	0	0	0	0	0	0
63	143418595	1	9	9	0	0	0	0	0	0	0	0	0	0	0	0	0	0	0	0	0	0	0	0	0	1	0
63	143418595	2	9	9	1	1	1	1	1	1	1	1	2	0	0	0	1	0	1	1	1	1	1	1	1	0	0
63	143418595	3	9	9	0	2	2	2	2	2	2	2	3	1	0	0	0	1	0	0	0	0	0	0	0	0	0
63	143418595	1	10	10	1	1	1	0	1	1	1	0	0	0	0	0	0	0	1	1	0	1	1	1	0	1	0
63	143418595	2	10	10	0	0	0	1	0	0	0	1	2	0	0	0	1	0	0	0	1	0	0	0	1	0	0
63	143418595	3	10	10	0	2	2	2	2	2	2	2	3	1	0	0	0	1	0	0	0	0	0	0	0	0	0
64	143615344	1	1	1	1	0	0	1	1	1	0	1	0	0	0	0	0	0	0	0	1	1	1	0	1	1	0
64	143615344	2	1	1	0	1	1	0	0	0	1	0	1	0	0	1	0	0	1	1	0	0	0	1	0	0	1
64	143615344	3	1	1	0	2	2	2	2	2	2	2	3	1	0	0	0	1	0	0	0	0	0	0	0	0	0
64	143615344	1	2	2	1	1	0	1	1	0	1	0	1	0	0	1	0	0	1	0	1	1	0	1	0	0	1
64	143615344	2	2	2	0	0	1	0	0	1	0	1	0	0	0	0	0	0	0	1	0	0	1	0	1	1	0
64	143615344	3	2	2	0	2	2	2	2	2	2	2	3	1	0	0	0	1	0	0	0	0	0	0	0	0	0
64	143615344	1	3	3	0	0	1	1	1	0	0	0	2	0	0	0	1	0	0	1	1	1	0	0	0	0	0
64	143615344	2	3	3	1	1	0	0	0	1	1	1	0	0	0	0	0	0	1	0	0	0	1	1	1	1	0
64	143615344	3	3	3	0	2	2	2	2	2	2	2	3	1	0	0	0	1	0	0	0	0	0	0	0	0	0
64	143615344	1	4	4	0	1	0	0	0	1	0	1	1	0	0	1	0	0	1	0	0	0	1	0	1	0	1
64	143615344	2	4	4	1	0	1	1	1	0	1	0	0	0	0	0	0	0	0	1	1	1	0	1	0	1	0
64	143615344	3	4	4	0	2	2	2	2	2	2	2	3	1	0	0	0	1	0	0	0	0	0	0	0	0	0
64	143615344	1	5	5	0	1	1	1	0	0	0	1	0	0	0	0	0	0	1	1	1	0	0	0	1	1	0
64	143615344	2	5	5	1	0	0	0	1	1	1	0	1	0	0	1	0	0	0	0	0	1	1	1	0	0	1
64	143615344	3	5	5	0	2	2	2	2	2	2	2	3	1	0	0	0	1	0	0	0	0	0	0	0	0	0
64	143615344	1	6	6	1	0	1	1	0	1	1	1	1	0	0	1	0	0	0	1	1	0	1	1	1	0	1
64	143615344	2	6	6	0	1	0	0	1	0	0	0	2	0	0	0	1	0	1	0	0	1	0	0	0	0	0
64	143615344	3	6	6	0	2	2	2	2	2	2	2	3	1	0	0	0	1	0	0	0	0	0	0	0	0	0
64	143615344	1	7	7	1	1	0	0	0	1	1	0	2	0	0	0	1	0	1	0	0	0	1	1	0	0	0
64	143615344	2	7	7	0	0	1	1	1	0	0	1	1	0	0	1	0	0	0	1	1	1	0	0	1	0	1
64	143615344	3	7	7	0	2	2	2	2	2	2	2	3	1	0	0	0	1	0	0	0	0	0	0	0	0	0
64	143615344	1	8	8	1	0	1	0	1	0	1	1	2	0	0	0	1	0	0	1	0	1	0	1	1	0	0
64	143615344	2	8	8	0	1	0	1	0	1	0	0	0	0	0	0	0	0	1	0	1	0	1	0	0	1	0
64	143615344	3	8	8	0	2	2	2	2	2	2	2	3	1	0	0	0	1	0	0	0	0	0	0	0	0	0
64	143615344	1	9	9	1	0	0	0	0	0	0	0	0	0	0	0	0	0	0	0	0	0	0	0	0	1	0
64	143615344	2	9	9	0	1	1	1	1	1	1	1	2	0	0	0	1	0	1	1	1	1	1	1	1	0	0
64	143615344	3	9	9	0	2	2	2	2	2	2	2	3	1	0	0	0	1	0	0	0	0	0	0	0	0	0
64	143615344	1	10	10	0	1	1	0	1	1	1	0	0	0	0	0	0	0	1	1	0	1	1	1	0	1	0
64	143615344	2	10	10	1	0	0	1	0	0	0	1	2	0	0	0	1	0	0	0	1	0	0	0	1	0	0
64	143615344	3	10	10	0	2	2	2	2	2	2	2	3	1	0	0	0	1	0	0	0	0	0	0	0	0	0
65	143615345	1	1	1	0	0	0	1	1	1	0	1	0	0	0	0	0	0	0	0	1	1	1	0	1	1	0
65	143615345	2	1	1	1	1	1	0	0	0	1	0	1	0	0	1	0	0	1	1	0	0	0	1	0	0	1
65	143615345	3	1	1	0	2	2	2	2	2	2	2	3	1	0	0	0	1	0	0	0	0	0	0	0	0	0
65	143615345	1	2	2	1	1	0	1	1	0	1	0	1	0	0	1	0	0	1	0	1	1	0	1	0	0	1
65	143615345	2	2	2	0	0	1	0	0	1	0	1	0	0	0	0	0	0	0	1	0	0	1	0	1	1	0
65	143615345	3	2	2	0	2	2	2	2	2	2	2	3	1	0	0	0	1	0	0	0	0	0	0	0	0	0
65	143615345	1	3	3	0	0	1	1	1	0	0	0	2	0	0	0	1	0	0	1	1	1	0	0	0	0	0
65	143615345	2	3	3	1	1	0	0	0	1	1	1	0	0	0	0	0	0	1	0	0	0	1	1	1	1	0
65	143615345	3	3	3	0	2	2	2	2	2	2	2	3	1	0	0	0	1	0	0	0	0	0	0	0	0	0
65	143615345	1	4	4	0	1	0	0	0	1	0	1	1	0	0	1	0	0	1	0	0	0	1	0	1	0	1
65	143615345	2	4	4	1	0	1	1	1	0	1	0	0	0	0	0	0	0	0	1	1	1	0	1	0	1	0
65	143615345	3	4	4	0	2	2	2	2	2	2	2	3	1	0	0	0	1	0	0	0	0	0	0	0	0	0
65	143615345	1	5	5	0	1	1	1	0	0	0	1	0	0	0	0	0	0	1	1	1	0	0	0	1	1	0
65	143615345	2	5	5	1	0	0	0	1	1	1	0	1	0	0	1	0	0	0	0	0	1	1	1	0	0	1
65	143615345	3	5	5	0	2	2	2	2	2	2	2	3	1	0	0	0	1	0	0	0	0	0	0	0	0	0
65	143615345	1	6	6	0	0	1	1	0	1	1	1	1	0	0	1	0	0	0	1	1	0	1	1	1	0	1
65	143615345	2	6	6	1	1	0	0	1	0	0	0	2	0	0	0	1	0	1	0	0	1	0	0	0	0	0
65	143615345	3	6	6	0	2	2	2	2	2	2	2	3	1	0	0	0	1	0	0	0	0	0	0	0	0	0
65	143615345	1	7	7	1	1	0	0	0	1	1	0	2	0	0	0	1	0	1	0	0	0	1	1	0	0	0
65	143615345	2	7	7	0	0	1	1	1	0	0	1	1	0	0	1	0	0	0	1	1	1	0	0	1	0	1
65	143615345	3	7	7	0	2	2	2	2	2	2	2	3	1	0	0	0	1	0	0	0	0	0	0	0	0	0
65	143615345	1	8	8	1	0	1	0	1	0	1	1	2	0	0	0	1	0	0	1	0	1	0	1	1	0	0
65	143615345	2	8	8	0	1	0	1	0	1	0	0	0	0	0	0	0	0	1	0	1	0	1	0	0	1	0
65	143615345	3	8	8	0	2	2	2	2	2	2	2	3	1	0	0	0	1	0	0	0	0	0	0	0	0	0
65	143615345	1	9	9	1	0	0	0	0	0	0	0	0	0	0	0	0	0	0	0	0	0	0	0	0	1	0
65	143615345	2	9	9	0	1	1	1	1	1	1	1	2	0	0	0	1	0	1	1	1	1	1	1	1	0	0
65	143615345	3	9	9	0	2	2	2	2	2	2	2	3	1	0	0	0	1	0	0	0	0	0	0	0	0	0
65	143615345	1	10	10	1	1	1	0	1	1	1	0	0	0	0	0	0	0	1	1	0	1	1	1	0	1	0
65	143615345	2	10	10	0	0	0	1	0	0	0	1	2	0	0	0	1	0	0	0	1	0	0	0	1	0	0
65	143615345	3	10	10	0	2	2	2	2	2	2	2	3	1	0	0	0	1	0	0	0	0	0	0	0	0	0
66	143615346	1	1	1	1	0	0	1	1	1	0	1	0	0	0	0	0	0	0	0	1	1	1	0	1	1	0
66	143615346	2	1	1	0	1	1	0	0	0	1	0	1	0	0	1	0	0	1	1	0	0	0	1	0	0	1
66	143615346	3	1	1	0	2	2	2	2	2	2	2	3	1	0	0	0	1	0	0	0	0	0	0	0	0	0
66	143615346	1	2	2	1	1	0	1	1	0	1	0	1	0	0	1	0	0	1	0	1	1	0	1	0	0	1
66	143615346	2	2	2	0	0	1	0	0	1	0	1	0	0	0	0	0	0	0	1	0	0	1	0	1	1	0
66	143615346	3	2	2	0	2	2	2	2	2	2	2	3	1	0	0	0	1	0	0	0	0	0	0	0	0	0
66	143615346	1	3	3	0	0	1	1	1	0	0	0	2	0	0	0	1	0	0	1	1	1	0	0	0	0	0
66	143615346	2	3	3	1	1	0	0	0	1	1	1	0	0	0	0	0	0	1	0	0	0	1	1	1	1	0
66	143615346	3	3	3	0	2	2	2	2	2	2	2	3	1	0	0	0	1	0	0	0	0	0	0	0	0	0
66	143615346	1	4	4	1	1	0	0	0	1	0	1	1	0	0	1	0	0	1	0	0	0	1	0	1	0	1
66	143615346	2	4	4	0	0	1	1	1	0	1	0	0	0	0	0	0	0	0	1	1	1	0	1	0	1	0
66	143615346	3	4	4	0	2	2	2	2	2	2	2	3	1	0	0	0	1	0	0	0	0	0	0	0	0	0
66	143615346	1	5	5	1	1	1	1	0	0	0	1	0	0	0	0	0	0	1	1	1	0	0	0	1	1	0
66	143615346	2	5	5	0	0	0	0	1	1	1	0	1	0	0	1	0	0	0	0	0	1	1	1	0	0	1
66	143615346	3	5	5	0	2	2	2	2	2	2	2	3	1	0	0	0	1	0	0	0	0	0	0	0	0	0
66	143615346	1	6	6	0	0	1	1	0	1	1	1	1	0	0	1	0	0	0	1	1	0	1	1	1	0	1
66	143615346	2	6	6	1	1	0	0	1	0	0	0	2	0	0	0	1	0	1	0	0	1	0	0	0	0	0
66	143615346	3	6	6	0	2	2	2	2	2	2	2	3	1	0	0	0	1	0	0	0	0	0	0	0	0	0
66	143615346	1	7	7	1	1	0	0	0	1	1	0	2	0	0	0	1	0	1	0	0	0	1	1	0	0	0
66	143615346	2	7	7	0	0	1	1	1	0	0	1	1	0	0	1	0	0	0	1	1	1	0	0	1	0	1
66	143615346	3	7	7	0	2	2	2	2	2	2	2	3	1	0	0	0	1	0	0	0	0	0	0	0	0	0
66	143615346	1	8	8	1	0	1	0	1	0	1	1	2	0	0	0	1	0	0	1	0	1	0	1	1	0	0
66	143615346	2	8	8	0	1	0	1	0	1	0	0	0	0	0	0	0	0	1	0	1	0	1	0	0	1	0
66	143615346	3	8	8	0	2	2	2	2	2	2	2	3	1	0	0	0	1	0	0	0	0	0	0	0	0	0
66	143615346	1	9	9	0	0	0	0	0	0	0	0	0	0	0	0	0	0	0	0	0	0	0	0	0	1	0
66	143615346	2	9	9	1	1	1	1	1	1	1	1	2	0	0	0	1	0	1	1	1	1	1	1	1	0	0
66	143615346	3	9	9	0	2	2	2	2	2	2	2	3	1	0	0	0	1	0	0	0	0	0	0	0	0	0
66	143615346	1	10	10	1	1	1	0	1	1	1	0	0	0	0	0	0	0	1	1	0	1	1	1	0	1	0
66	143615346	2	10	10	0	0	0	1	0	0	0	1	2	0	0	0	1	0	0	0	1	0	0	0	1	0	0
66	143615346	3	10	10	0	2	2	2	2	2	2	2	3	1	0	0	0	1	0	0	0	0	0	0	0	0	0
67	143807276	1	1	1	0	0	0	1	1	1	0	1	0	0	0	0	0	0	0	0	1	1	1	0	1	1	0
67	143807276	2	1	1	1	1	1	0	0	0	1	0	1	0	0	1	0	0	1	1	0	0	0	1	0	0	1
67	143807276	3	1	1	0	2	2	2	2	2	2	2	3	1	0	0	0	1	0	0	0	0	0	0	0	0	0
67	143807276	1	2	2	0	1	0	1	1	0	1	0	1	0	0	1	0	0	1	0	1	1	0	1	0	0	1
67	143807276	2	2	2	1	0	1	0	0	1	0	1	0	0	0	0	0	0	0	1	0	0	1	0	1	1	0
67	143807276	3	2	2	0	2	2	2	2	2	2	2	3	1	0	0	0	1	0	0	0	0	0	0	0	0	0
67	143807276	1	3	3	1	0	1	1	1	0	0	0	2	0	0	0	1	0	0	1	1	1	0	0	0	0	0
67	143807276	2	3	3	0	1	0	0	0	1	1	1	0	0	0	0	0	0	1	0	0	0	1	1	1	1	0
67	143807276	3	3	3	0	2	2	2	2	2	2	2	3	1	0	0	0	1	0	0	0	0	0	0	0	0	0
67	143807276	1	4	4	0	1	0	0	0	1	0	1	1	0	0	1	0	0	1	0	0	0	1	0	1	0	1
67	143807276	2	4	4	1	0	1	1	1	0	1	0	0	0	0	0	0	0	0	1	1	1	0	1	0	1	0
67	143807276	3	4	4	0	2	2	2	2	2	2	2	3	1	0	0	0	1	0	0	0	0	0	0	0	0	0
67	143807276	1	5	5	1	1	1	1	0	0	0	1	0	0	0	0	0	0	1	1	1	0	0	0	1	1	0
67	143807276	2	5	5	0	0	0	0	1	1	1	0	1	0	0	1	0	0	0	0	0	1	1	1	0	0	1
67	143807276	3	5	5	0	2	2	2	2	2	2	2	3	1	0	0	0	1	0	0	0	0	0	0	0	0	0
67	143807276	1	6	6	1	0	1	1	0	1	1	1	1	0	0	1	0	0	0	1	1	0	1	1	1	0	1
67	143807276	2	6	6	0	1	0	0	1	0	0	0	2	0	0	0	1	0	1	0	0	1	0	0	0	0	0
67	143807276	3	6	6	0	2	2	2	2	2	2	2	3	1	0	0	0	1	0	0	0	0	0	0	0	0	0
67	143807276	1	7	7	0	1	0	0	0	1	1	0	2	0	0	0	1	0	1	0	0	0	1	1	0	0	0
[truncated: 2,591 more rows]
